# Supplementary material for: Comparative Genotypic and Phenotypic Characterisation of Methicillin-Resistant Staphylococcus aureus ST398 Isolated from Animals and Humans
Source: PLoS One. 2012 Jul 11;7(7):e40458. doi: 10.1371/journal.pone.0040458 (PMC3394705; doi:10.1371/journal.pone.0040458)
Supplement: Table S1 — Raw DNA microarray data showing signal intensity values for all array tube probes. (XLS) [file pone.0040458.s003.xls]

## Sheet: Sheet1
Table S1. Raw DNA mnicroarray data showing signal intensity values for all array tube probes
Spot ID	Substance	1	5	6	8	10	11	13	16	17	18	19	20	21	23	24	25	28	31	32	34	38	39	40	44	51	60	62	65	90	91	92	93	95	96	99	101	102	103	104	105	106	107	108	109	110	111	173	174
169	0,1M NaPP Standard pH 9	0.034651	0.038065	0.103102	-0.031861	0.028732	0.022705	-0.004218	-0.002426	0.002636	0.129227	0.095761	0.033127	0.005361	0.072924	-0.000267	0.142796	-0.000301	-0.001995	0	-0.001684	0	0.07918	0.164449	-0.036027	0.019543	0	0.088093	0	0.003407	0	0.0534	0.077198	0.015704	0	0.057766	0.003385	0	0	0.047065	0	-0.017239	0	0	0	0.071725	0.025818	0	-0.01696
341	0,1M NaPP Standard pH 9	0.015056	0.014905	0.085274	0.020822	-0.00483	0.058607	-0.002638	0.012319	0.000965	0.110083	-0.017257	-0.001132	-0.017316	0.065671	-0.005102	0.163301	0.044172	0.054265	0	0.000821	0	0.012061	0.073594	0.023707	0.042944	0.044822	0.074052	0	0	0.056135	0.037466	0.084544	0.047555	0	-0.014805	0.04295	0	0.080784	0.071171	0.052039	0.069093	0	0	0	0.007393	0.024586	-0.013684	0.008778
53	1,2-aadD	0.006663	0.00887	-0.003287	-0.208604	0.006017	-0.001511	0.0021	-0.002538	0.045324	0.021008	-0.000319	-0.136351	0.029165	-0.075409	0.0062	-0.014012	0.000672	0.771498	-0.143643	0.696251	0.00016	0.007242	0.021801	0.023244	0.007889	0.005174	0.00532	0.816742	0.872772	0.008903	-0.006085	0.00357	-0.002509	0.873451	-0.00625	0.869598	0.002669	0.002414	0.84734	-0.007664	0.009176	0.002235	0.001902	0.009443	0.012441	0.007246	-0.004127	-0.002789
220	1,2-aadD	0.018138	0.006745	0.008019	-0.245501	-0.001311	-0.007413	-0.001723	-0.002544	0.001067	0.007845	0.004421	-0.039468	-0.004884	-0.059319	0.020938	-0.007608	0.004676	0.728466	-0.109835	0.684959	-0.003343	0.01049	0.016231	0.014752	0.010045	-0.003433	0.032765	0.80794	0.872223	0.019996	-0.006409	-2.8e-05	0.015637	0.87075	0.001393	0.867368	0.000265	0.028705	0.854073	-0.012924	-0.010318	-0.002847	0.016994	-7e-06	-0.000537	0.009688	-0.00257	0.007411
6	10,3-femA	0.763748	0.795635	0.713035	0.670271	0.84393	0.824413	0.851317	0.867063	0.696247	0.80059	0.84098	0.810783	0.752242	0.729732	0.729047	0.803919	0.844498	0.844215	0.770768	0.700318	0.864775	0.83611	0.856935	0.761061	0.73091	0.870074	0.800726	0.83	0.86924	0.801021	0.799735	0.826523	0.844567	0.840735	0.828235	0.832275	0.818344	0.829288	0.807903	0.815977	0.860265	0.822568	0.868516	0.796024	0.854005	0.861637	0.873776	0.790781
174	10,3-femA	0.76951	0.780793	0.728376	0.635385	0.837102	0.844549	0.855329	0.848518	0.690745	0.794818	0.860481	0.785584	0.750832	0.702656	0.745682	0.7643	0.853062	0.819244	0.760087	0.746675	0.868834	0.845742	0.870388	0.779549	0.740324	0.875719	0.812865	0.844401	0.880398	0.813449	0.810865	0.836844	0.819696	0.838888	0.835723	0.832346	0.800485	0.821678	0.819498	0.819624	0.875525	0.818014	0.859888	0.777078	0.868724	0.849989	0.848679	0.788519
8	12,2-katA	0.810921	0.790618	0.707197	0.804044	0.858612	0.833991	0.873421	0.885891	0.830605	0.846325	0.87529	0.841631	0.803704	0.752621	0.751219	0.779523	0.856626	0.856814	0.827287	0.749244	0.866736	0.851565	0.873665	0.823575	0.781058	0.885052	0.864475	0.8761	0.857042	0.80221	0.719049	0.782785	0.838105	0.826724	0.815235	0.819187	0.826538	0.827674	0.77155	0.760534	0.839338	0.748593	0.838944	0.727243	0.833687	0.835816	0.862745	0.806096
176	12,2-katA	0.81328	0.718715	0.709841	0.77952	0.846711	0.819932	0.871721	0.870065	0.825418	0.842292	0.878742	0.838278	0.761203	0.744611	0.748234	0.692632	0.859409	0.812486	0.820414	0.775131	0.867969	0.848779	0.876994	0.842201	0.755828	0.885674	0.862248	0.88138	0.857702	0.784597	0.738892	0.749526	0.793515	0.823678	0.797104	0.810353	0.751947	0.803768	0.790805	0.771266	0.828807	0.719662	0.819545	0.712788	0.820087	0.797873	0.855716	0.791945
63	13,2-mupR	0.000626	-0.000702	-0.000772	-0.220999	-0.000362	-0.002793	-0.00544	5.8e-05	0.00192	0.007147	0.005427	-0.103237	0.001739	-0.079109	0.000263	0.044005	0.881332	0.006921	-0.14192	-0.001523	-0.002402	-0.000727	0.000261	-0.000936	0.004564	0.005396	0.007276	0.890888	-0.002758	-6.6e-05	-0.001967	0.002874	0.023039	0.001042	-0.002417	-0.000527	0.001324	-0.00239	-0.002532	-0.002226	0.001887	0.002256	0.002009	-0.001556	-0.0011	0.006294	-0.000492	-0.002358
230	13,2-mupR	0.006505	-0.008041	0.002584	-0.219414	0.001634	0.020613	-0.008693	-0.01016	0.008621	-0.044149	-0.01425	-0.152899	0.002395	-0.040624	0.011656	0.101672	0.884762	-0.014085	-0.067761	0.002844	0.009205	-0.009549	-0.004963	-0.060409	-0.004307	0.030133	-0.020933	0.894075	0.006558	-0.003856	-0.010965	-0.005238	0.039692	-0.006672	-0.019863	-0.004544	-0.000883	0.013769	-0.000273	0.004769	0.055557	-0.005788	0	0.005049	-0.003006	0.006258	-0.004311	0.000467
46	15,3-msrA	0.000163	0.046575	-0.00423	-0.297066	-0.001408	-0.008687	0.003833	-0.005841	-0.004831	0.008504	-0.00341	-0.183804	-0.003855	-0.080915	0.000954	0.079718	-0.001521	-0.008711	-0.187843	0.028966	0.002583	-0.008997	-0.001046	0.005234	0.00119	-0.002545	-0.002806	0.013832	0.001034	0.00037	-0.001069	0.00216	-0.006586	-0.000628	0.00478	-0.003475	-0.00242	-0.005175	-0.008053	0.004045	0.010242	0.000995	-0.000868	-0.005693	-0.004635	-0.004184	0.011361	0.002178
213	15,3-msrA	0.016294	0.001021	-0.000659	-0.386753	-0.001537	-0.002032	-0.001156	0.004487	-0.032393	-0.001989	-0.000159	-0.131836	-0.002463	-0.072404	0.009207	-0.012866	0.0112	0.023358	-0.15552	-0.003842	0.000215	-0.002298	-0.006944	-0.049402	0.005083	-0.006014	0.000827	0.047862	-0.018364	-0.00401	-0.000636	-0.009265	-0.006822	4.3e-05	-0.012614	0.010709	-0.003589	0.003359	-0.000146	-0.02638	-0.019105	-0.003143	-0.002174	-0.000364	-0.00264	0.000629	0.002773	-0.002182
47	15,3-vatA	-0.002745	-0.012743	-0.002098	-0.354406	-0.005333	0.010938	-0.003054	0.010158	-0.003758	0.015926	-0.010463	-0.101304	-0.00226	-0.051238	-0.000446	-0.00871	0.004925	-0.0013	-0.146852	-0.001805	0.012895	0.017431	0.021331	0.011043	0	-0.004408	0.001316	0.001432	-0.002883	0.00037	-0.000898	0.005506	0.011602	0.000373	0.001232	0.004366	-0.003155	0.004321	-0.01337	-0.004262	-1.7e-05	0.001929	-0.001077	-0.00536	0.0009	0.010054	-0.00148	0.001452
214	15,3-vatA	-0.005741	-0.018685	0.021625	-0.280776	0.030682	0.005139	-0.00896	0.009976	-0.032949	0.003298	-0.001189	-0.126605	0.001163	-0.055211	-0.012157	-0.004366	-0.001537	-0.01547	-0.1711	-0.002903	0.019147	-0.002756	0.01072	-0.009683	-0.004315	-0.013652	0.014747	-0.000313	-0.006623	-0.003764	0.009702	0.001015	0.009762	0.00275	-0.011647	-0.000622	-0.016959	-0.006152	0.003577	-0.025436	-0.029687	0.003281	-0.003962	-0.00432	0.00066	-0.002344	-0.008382	-0.009811
48	16,3-vatB	0.003783	-0.001073	-0.001976	-0.458608	0.000805	-0.00613	0.011801	0.000422	0.009177	0.007067	-0.001728	-0.121335	0.004223	-0.057473	0.0058	0.080335	0.00189	0.010503	-0.176569	-0.000455	0.001664	-0.002227	0.003495	-0.006864	0.000565	-6e-06	-0.00227	0.006058	0.007255	-0.002423	-0.005984	-0.004499	-0.006415	9.4e-05	-0.003615	0.000875	-0.000232	0.002675	0.002997	0.000156	0.00149	-0.002398	-0.000115	-0.001817	-0.004467	-0.012951	-0.002166	-0.002765
215	16,3-vatB	0.016018	0.004119	-0.001625	-0.2656	-0.011232	-0.008509	0.033871	-0.003188	-0.010983	0.001084	-0.002864	-0.116598	-0.000532	-0.069387	-0.009255	-0.025459	0.007279	-0.005292	-0.162001	-0.00821	-0.007826	-0.006385	0.00818	0.001984	0.002209	0.003475	-0.006346	0.013534	-0.006536	-0.002825	0.002434	0.000616	-0.005551	-0.001648	0.002814	0.00385	0.006286	-0.000301	0.003368	-0.014513	0.034217	-0.00166	-0.010109	0.000421	-0.001991	-0.001104	0.007408	0.006143
49	17,3-vga	0.002122	0.056629	0.007227	-0.289306	0.002508	0.021197	0.010116	0.018917	0.005223	0.0131	0.008473	-0.118928	0.005167	-0.057928	0.004742	0.036913	0.001074	0.010495	-0.076012	0.004832	0.012461	0.009093	0.005158	0.018023	-0.000728	0.012957	-0.002697	0.000856	0.261902	0.000989	0.003676	0.008122	0.008104	0.015182	0.005503	0.010889	0.000161	0.004434	0.001096	-0.006064	0.878462	0.006552	0.0312	0.001361	0.067766	0.025374	0.035964	0.012396
216	17,3-vga	0.005782	-0.003089	0.009928	-0.252131	-0.006445	0.014737	-0.00829	0.040553	-0.000568	0.02161	0.016809	-0.066682	0.006854	-0.035186	0.003185	0.104237	0.006689	0.017022	-0.04993	0.014521	0.019068	0.003253	0.040642	0.014693	-0.005386	-0.010866	0.010987	0.009076	0.286386	0.009878	0.011393	0.005902	0.021323	0.021162	0.020046	0	0.011883	0.012809	0.002224	-0.002131	0.879518	0.009406	0.402511	-0.000501	0.072092	0.040184	0.038054	0.000587
67	18,2-vanA	-0.002685	-0.00373	0.000185	-0.334033	-0.003728	1e-06	-0.005676	-0.002523	-0.004051	-0.005277	-0.00077	-0.115961	0.008404	-0.047825	0.000284	-0.022415	0.001117	0.00137	-0.076804	-0.001636	-0.000727	0.00279	-0.000212	-0.010264	-0.002162	0.001604	0.001609	0.002628	0.006495	0.003331	0.00419	0.001846	0.000643	-0.00625	7.4e-05	0.001188	-0.00105	0.003444	-0.003075	0.001744	0.001376	0.001542	0.002014	-0.001396	0.008481	0.001656	0.00144	-0.002432
234	18,2-vanA	-0.000243	0.007441	-0.001729	-0.286736	-0.005817	0.004218	0.009113	0.005019	0.000349	-0.019638	0.01241	-0.094414	0.009877	-0.065059	0.010674	-0.022526	-0.000164	-0.016285	-0.164891	-0.00065	0.012575	-0.027274	-0.003317	-0.041323	-0.004316	0.021107	0.002372	-0.004387	-0.005048	-0.007445	-0.012513	-0.00164	-0.020847	0.009929	-0.005194	-0.004451	-0.013625	0.001017	0.000894	-0.008	0.027448	-0.001366	-0.007878	-0.00025	-0.001405	-0.00172	-0.003134	-0.001124
50	18,3-vgaA	0.003488	-0.001307	0.003029	-0.274238	0.022406	0.006026	0.000743	0.028323	0.002978	0.019601	0.000439	-0.130432	0.017556	0	0.002592	0.069535	-0.00109	0.003112	-0.116326	0.004846	0.006467	0.000987	0.00032	0.033136	-0.00281	-0.003282	-0.002227	0.005933	0.030695	0.008184	-0.000508	0.002721	-0.000107	0.831095	-0.00376	0.012091	0.008972	0.013853	0.002481	0.008601	-0.002228	0.010138	0.012406	0.003808	0.007501	0.021168	0.001418	0.010553
217	18,3-vgaA	4.8e-05	-0.004798	0.017502	-0.185086	0.004516	0.013917	-0.001377	0.003478	-0.008041	0.011291	0.005411	-0.087914	0.007101	-0.045516	0.005427	0.049393	0.016309	-0.005254	-0.092809	0.000968	0.069705	0.003015	0.045922	0.018448	0.003465	-0.003401	0.005614	0.005274	0.00053	0.019976	-0.005433	0.009361	-0.002108	0.83898	0.002323	0.005522	0.009767	0.003451	0.016315	-0.000343	0.008946	0.004589	-0.044139	0.00389	0.000979	-0.001413	0.000224	0.006173
51	19,2-vgb	0.000591	-0.002794	0.001766	-0.252088	0.013732	0.008007	0.006972	0.012155	0.002367	0.013144	0.002695	-0.067477	0.021772	-0.038832	0.024954	0.072537	-0.006037	0.013369	-0.085837	0.018259	0.015177	0.007277	0.008607	-6e-05	0.034152	0.012148	0.010041	8.2e-05	0.006043	-0.003906	0.005018	0.003598	0.010201	0.000717	0.001456	0.005848	-0.003075	0.000995	-0.012766	0.00364	-0.002209	-0.003727	0.005764	0.001255	-0.001743	0.013466	0.006965	0.004425
218	19,2-vgb	0.0169	0.027971	0.011491	-0.214407	0.020475	-0.005383	0.028297	0.001497	0.065065	0.010137	0.022592	-0.088592	0.025155	-0.037617	0.039315	0.110023	0.031519	-0.010819	-0.069935	0.025848	0.016602	0.002075	0.029806	-0.011165	0.019843	0.029709	0.021992	0.014145	-0.00218	0.005917	0.01698	0.005082	0.003693	-0.01636	0.006566	0.025817	0.000546	0.011837	-0.003371	-0.005753	-0.011718	-0.009055	8.5e-05	-0.001325	0.002871	0.010036	-0.003584	-0.001651
68	19,3-vanB	-0.004061	0.00152	-0.006017	-0.294716	0.000462	-0.000674	0.006587	-0.003999	0.003177	0.020186	0.001582	-0.108452	-0.000367	-0.023153	0.003482	-0.004702	0.002324	-0.001299	-0.085099	0.000787	0.026153	0.007406	0.00132	-0.005568	-0.000412	0.005591	-0.001303	0.002426	-0.005334	-0.002665	0.00576	-0.001336	-0.006267	-0.002907	-0.001517	-0.000795	-1.1e-05	-0.003326	-0.001566	0.001424	0.004943	-0.000587	-0.001147	-0.000855	-0.001487	-0.00068	-0.004008	-4e-05
235	19,3-vanB	-0.003172	0.001907	0.003597	-0.311552	0.001853	-0.002451	-0.007009	0.004389	-0.010585	-0.037841	-0.004275	-0.085962	-0.000594	-0.008153	-0.011924	0.042987	-5e-05	-0.024251	-0.177153	-0.001208	-0.000498	-0.000966	-0.003585	-0.002732	-0.00392	0.000928	-0.002062	0.002375	0.004007	-0.008719	-0.013778	0.001131	0.000357	-0.006058	0.009793	0.005141	-0.022148	-0.000432	0.008608	-0.036832	0.007841	-0.001875	0.003485	-0.001877	-0.002801	0.001918	-0.000301	-0.008383
58	2,1-dfrA	-0.008343	0.000424	-0.008046	-0.05272	-0.0008	-0.003402	-0.002941	-0.001579	-0.003601	-0.003609	0.000546	-0.148117	0.000531	0.623826	-0.006576	0.062445	-0.005249	0.036552	-0.084254	0.000307	0.002804	0.012523	-0.010512	0.813484	7e-06	-0.037111	-0.003235	0.893518	0.887609	-0.008023	0.003402	0.003778	0.062602	0.856188	0.002533	0.00155	0.00078	0.005269	0.004056	-0.001967	-0.004214	-0.003307	-0.007166	-0.001057	-0.00362	0.003004	-0.004724	0.004054
225	2,1-dfrA	-0.002547	0.001035	0.008502	-0.077432	-0.007435	-0.005807	-0.00339	-0.003979	-0.026856	0.025582	-0.000812	-0.095536	0.009565	0.545383	-0.012375	-0.046695	0.00038	0.008607	-0.101889	-0.000856	-0.000183	-0.001669	-0.004218	0.816239	-1e-06	-0.004374	-0.0044	0.886079	0.876676	-0.001426	-0.002256	-0.008227	-0.00197	0.861583	-0.002138	0.009439	-0.012668	-0.001862	0.019009	-0.018811	-0.055804	-0.000834	-0.003374	0.001953	0.000463	0.005227	0.00391	-0.016887
59	2,2-dfrA	-0.003047	-0.004701	0.003316	-0.319377	-0.006821	-0.002398	0.003031	0.006412	0.007897	-0.011082	0.007711	-0.134249	0.008831	-0.089166	0.012312	0.086929	-0.000781	0.003607	-0.158444	-0.007046	0.009336	0.001927	-0.003918	0.006289	-0.002231	0.022422	-0.002509	0.862148	0.879776	0.003159	0.000262	0.000941	-0.006649	0.811206	0.001546	-0.005885	-0.004118	0.002083	-0.018426	-0.002101	0.00361	0.001899	-0.013057	0.00086	0.000292	0.002916	0.001379	0.00124
226	2,2-dfrA	-0.001627	-0.013435	-0.00033	-0.154284	-0.01362	-0.011051	-0.001977	0.000475	-0.022063	-0.029752	-0.004292	-0.135351	-0.008949	-0.037754	-0.004922	0.047494	-0.004488	-0.028445	-0.097652	-0.005043	0.001677	-0.006938	-0.002724	-0.08162	-0.000322	-0.002504	-0.009065	0.848842	0.873389	-0.008734	-0.003425	-0.009142	0.008914	0.791802	-0.016026	-0.008811	0.008945	0.000295	0.002004	-0.025034	-0.067518	-0.002002	0.000187	0.002174	-0.002181	-0.001036	-0.004851	-0.007052
70	20,3-vanZ	0.00119	-0.004391	0.011709	-0.211031	0.001365	0.001254	-0.001365	-0.00379	-0.014988	-0.002378	-0.003272	-0.131533	-0.00386	-0.01361	-0.008174	-0.008943	-0.001958	0.005092	-0.105513	-0.001645	-0.000981	-0.00206	-0.000984	-0.001357	-0.003467	-0.003046	-0.004818	-0.001849	0.008537	0.002614	0.002977	0.006919	0.003376	0.003099	0.002362	0.000539	0.000604	0.000493	-0.002056	-0.000666	0.001099	0.003102	0.001565	0.003456	0.00226	0.002603	0.000649	0.003228
237	20,3-vanZ	-0.001925	0.002658	0.003493	-0.31555	-0.004622	-0.015231	-0.010069	0.011	-0.016993	-0.006229	-0.003806	-0.069366	-0.005148	-0.064873	-0.009459	-0.010236	-0.006463	0.000473	-0.030292	-0.005937	-0.007663	-0.0058	-0.000512	-0.007617	-0.000245	-0.001089	0.001707	-0.004576	-0.002465	-0.014388	-0.002046	-0.007719	-0.007926	-0.00184	-0.000478	-0.000855	-0.001443	-0.001377	0.014955	-0.022706	-0.05112	0.002753	0.001119	0.002281	-0.002893	0.037916	-0.013739	-0.00386
73	3,2-entA	-0.003947	0.843218	0.739627	-0.198854	-0.002283	0.019174	0.882061	-0.002398	-0.001621	-0.014639	0.003169	-0.174984	-0.000813	-0.094914	-0.002499	-0.027486	-0.002804	0.871905	-0.170811	0.796018	-0.00196	-0.003612	-0.000501	-0.001301	-0.002169	-0.000919	-0.001188	0.875532	-0.014261	0.002718	0.004148	-0.008833	0.001579	0.020498	-0.008291	0.003321	-0.003007	-0.003725	-0.006689	0.002744	-0.014226	0.002845	-0.004213	0.003577	7.9e-05	0.004036	0.002974	0.000921
240	3,2-entA	-1.1e-05	0.800976	0.745558	-0.140135	-3.9e-05	-0.00092	0.870848	-0.005215	0.009213	-0.009842	-0.000198	-0.124847	-0.007526	-0.037627	-0.000952	-0.016704	-0.000961	0.860714	-0.1237	0.823631	-0.008781	-0.009318	-0.001693	-0.018653	-0.003249	-0.000899	-0.000119	0.879754	-0.000628	-0.003274	0.000817	0.00412	-0.001248	-0.004476	0.00493	-0.005113	-0.014821	-0.001564	0.013307	0.039122	-0.04779	-0.004898	0.002613	-0.00199	-0.000149	-0.007587	0.003812	-0.007994
74	3,3-entA	0.001826	0.851311	0.758981	-0.314924	-0.005006	-0.008628	0.882723	-0.000813	-0.006801	-0.000535	0.195579	-0.169567	-0.001234	-0.089414	0.005165	-0.018541	-0.004313	0.859126	0.000337	0.828611	-0.003366	-0.00109	-0.003156	-0.01582	-0.004205	-0.000995	0.001445	0.876199	0.010597	0.001023	0.000394	0.011753	0.005455	0.006799	-0.002716	0.007214	0.003579	0.008281	-0.007345	-0.00805	0.001032	-0.001597	0.012665	-0.002981	0.001975	0.000506	0.001863	0.002336
241	3,3-entA	-0.003085	0.82278	0.774418	-0.152916	0.003093	-0.001269	0.872922	-0.002793	-0.001676	-0.011153	0.174751	-0.098173	0.004729	-0.053391	-0.005721	0.006752	-0.002302	0.842545	-0.019303	0.831285	-0.007181	-0.002846	-0.00666	-0.002598	-0.003177	0.002832	-0.002194	0.876852	-0.000206	-0.00059	0.001181	-0.002352	-0.01595	-0.002218	0.000912	-0.010352	-0.005155	0.00734	-0.001732	-0.012048	-0.047295	0.005721	6e-05	0.002233	0.005296	3.9e-05	-0.003333	-0.002542
78	4,1-entB	-0.000674	-0.005741	0.005275	-0.277377	-0.004304	-0.009291	-0.002848	0.010428	0.001096	0.630658	0.001737	-0.165445	-0.002199	-0.04982	-0.004642	0.643158	0.699071	-0.001936	0.571205	0.00035	-9.6e-05	-0.002066	0.71752	0.643056	0.000639	-0.009252	0.002041	0.065525	0.008055	-0.001662	0.003581	-0.001755	-0.002628	0.001108	-0.007108	-0.000243	0.006188	0.004988	-0.003233	0.012477	-0.001282	-0.002785	-0.009867	0.002948	-0.003966	0.003931	-0.016221	-0.002848
245	4,1-entB	-0.000732	-0.035923	-0.004393	-0.205744	-0.003522	-0.006605	-0.004123	-0.001307	-0.028031	0.575593	-0.004313	0.05718	-0.011006	-0.044922	-0.003703	0.589502	0.652913	-0.028419	0.576097	-0.000767	-0.002199	0.006887	0.638764	0.61474	-0.000268	0.020156	-0.003078	0.019987	-0.003155	-0.016362	-0.005669	0.013937	-0.021542	0.001868	-0.024176	-0.026278	0.011422	-0.000449	0.020291	0.020392	0.04581	-0.001273	0.002201	-0.002365	-0.008006	-0.014685	-0.00048	-0.017784
80	5,2-entC	0.00065	0.764197	-0.002774	-0.296616	0.004573	-0.011625	-0.001796	0.001577	-0.009794	0.681222	-0.000662	-0.110766	0.010085	-0.094687	0.000591	0.056836	0.74177	-0.001831	0.613341	0.00501	-0.002026	-0.000285	0.801165	0.662105	0.003692	-0.003818	0.001893	0.018775	0.002554	-0.011158	-0.002371	-0.00298	-0.001372	-0.001405	-0.002407	-0.000917	0.008366	-0.000699	-0.00288	0.00628	-0.001996	0.001706	-0.009467	0.003188	0.001073	-0.001569	-0.008197	0.004292
247	5,2-entC	5.9e-05	0.713164	-0.003797	-0.135588	-0.005076	0.000507	-0.011733	-0.001932	-0.016343	0.667067	0.000588	-0.082545	-0.004332	-0.042054	-0.011663	0.010986	0.703058	-0.001348	0.632147	0.005764	0.004451	0.01192	0.743192	0.645757	-0.003471	0.02239	0.005856	0.034904	-0.005182	-0.011537	0.003925	-0.021988	-0.028526	0.005556	-0.007631	0.008941	-0.005268	-0.003417	0.010698	-0.028768	0.081341	0.002509	-0.009117	-0.005018	-0.014341	-0.004726	-0.009901	0.009341
81	5,3-entC	-0.004375	0.873587	-0.00352	-0.266233	0.000599	0.003175	0.000883	-0.005084	-0.000749	0.842888	0.00146	-0.123733	-0.003406	-0.095952	-0.009822	-0.000663	0.867024	-0.006949	0.833399	-0.001891	4.8e-05	0.004255	0.886302	0.855312	0.000978	0.013907	-0.000572	0.000236	-0.002872	0.000508	0	0.002742	0.00095	-0.001069	-0.007378	-8.2e-05	0.013549	-0.002387	-0.003927	0.008205	-0.004077	0.002062	-0.000325	0.004855	-0.002102	0.004041	0.01615	-0.002562
249	5,3-entC	-0.00014	0.864763	0.003582	-0.318006	-0.006422	-0.005796	-0.002695	-0.00023	-0.006696	0.849368	0.003142	-0.085054	-0.000429	-0.063067	0.016592	0.087909	0.871467	-0.038384	0.819903	-0.001122	-0.002959	0.010211	0.885549	0.861087	0.002448	-0.054152	-0.008551	0	0.00851	0.007182	-0.022616	0.004834	-0.004361	-0.042678	-0.004049	0.003687	0.00374	-0.009891	0.001274	0.012762	-0.067956	-0.022982	0.006488	0.002291	-0.002214	0.000163	-0.01699	-0.013862
121	8,2-etA	-0.000131	-0.00126	-0.004902	-0.238447	-0.005403	-0.000686	0.006929	-0.005192	0.003304	0.016351	0.001029	-0.104229	0.012433	-0.058129	-0.003597	-0.056056	-0.004032	-0.003713	-0.109718	0.000878	0.014921	0.003467	0.007704	-0.000705	-0.003464	0.007857	-0.001634	-0.000234	0.001679	0.000277	-0.028521	-0.006761	-0.000292	-0.000434	-0.001405	0.000299	-0.013833	0.022277	-0.004662	-0.00234	-0.001701	0.00204	-0.004521	0.00104	-0.006912	0.005367	0.007702	0.002746
291	8,2-etA	0.003253	-0.001408	0.007658	-0.193005	0.013723	-0.001933	0.012173	0.018618	0.00213	0.01936	-0.018467	-0.103644	-0.004587	-0.053219	0.000703	-0.023377	0.015794	0.001675	-0.03029	0.018262	-0.008924	0.007364	0.026837	-0.041618	-0.006392	0.025627	0.002189	0.013433	-0.000849	0.007972	0.002255	0.001258	0.016959	-0.011222	0.013208	-0.000191	0.015757	0.000204	0.008131	0.005819	0.043006	0.005794	-0.058746	-0.000898	-0.001063	0.020809	0.000426	0.004348
122	9,3-etB	0.001579	-0.002893	-4.2e-05	-0.146023	0.011043	-0.005507	-0.00247	0.008997	-0.005468	-0.011866	0.005264	-0.099969	0.01088	-0.033997	0.012531	-0.028216	-0.001569	0.00588	-0.129117	0.032455	0.004947	-0.001243	0.003252	-0.004984	0.024672	-0.006027	0.013916	0.000939	0.007738	0.004287	0.00215	0.001861	0.00292	-0.003822	0.00281	-0.00293	-0.009942	0.008738	-0.00585	-1.5e-05	0.010496	0.004273	-0.011602	0.002327	-0.00017	-0.000489	0.007045	0.00156
292	9,3-etB	-0.005296	-0.025875	-0.001308	-0.206915	-0.01399	0.003246	0.090198	0.008455	0.009455	-0.010805	0.039566	-0.083029	-0.006645	-0.047439	0.014218	0.003502	0.00244	-0.018815	-0.140737	0.012977	-0.006238	-0.002406	-0.010297	-0.019408	-0.027516	-0.031046	0.003092	0.019815	-0.006567	-0.001671	-0.001912	-0.005013	-0.001473	-0.053435	0.005185	0.037716	0.000421	0.014101	-0.005417	-0.003852	-0.005291	-0.003219	0.007439	0.004331	-0.002896	0.009681	-0.005591	-0.006925
52	aacA-aphD-10,4	0.003442	-3.7e-05	0.005091	-0.215508	0.02202	0.009293	0.000705	-0.001796	0.024975	0.010827	0.002947	-0.150018	0.055847	-0.011477	0.037549	0.085355	0.889399	0.874656	-0.115503	0.000901	0.005231	0.006069	0.004094	0.009139	0.020085	0.007195	0.004356	0.89014	0.873786	0.009883	0.838835	0.013918	0.017991	0.000983	0.854352	0.853448	0.845653	0.002927	0.830951	0.840475	0.006119	0.025276	0.023493	0.83307	0.0023	0.867979	0.003184	-0.006105
219	aacA-aphD-10,4	0.010499	0.000487	0.004076	-0.090785	0.020741	0.005992	-0.006457	-0.000849	-0.001483	0.003917	0.003831	-0.090147	0.000263	-0.03549	-0.000593	-0.00328	0.890554	0.866546	-0.092205	0.008992	-0.050534	0.003114	-0.006606	0	0.017554	-0.022203	0.032156	0.89228	0.872802	0.006204	0.838499	-0.000494	0.002955	0.009067	0.853761	0.854337	0.845694	0.030963	0.840133	0.844831	-0.015603	0.001708	0.026383	0.839354	-0.00383	0.866252	-0.004067	-0.00299
16	agrB-I_11	0.005644	0.005277	0.733065	-0.173263	0.003099	0.84996	-0.001349	0.886799	0.000296	0.850315	-0.003916	0.861904	0.00546	-0.071098	0.010347	0.003667	0.892985	-0.002746	0.853863	0.000515	0.895084	0.85174	0.891149	0.849299	0.000392	-0.010949	0.000923	-0.003704	0.843179	0.773407	0.555754	0.659515	0.715443	0.759769	0.799078	0.845072	0.80183	0.819226	0.752318	0.644279	0.750424	0.568371	0.758612	0.571932	0.761579	0.756587	-0.011099	0.844294
184	agrB-I_11	0.000931	0.021715	0.790979	-0.152339	-0.001686	0.847119	-0.000848	0.880395	-0.002183	0.849887	-0.000693	0.858677	-0.004884	-0.097266	0.001366	-0.075679	0.888325	-0.001708	0.843981	-0.002893	0.891494	0.845078	0.89054	0.844312	-0.001325	-0.006183	-0.002876	-0.001762	0.823504	0.709553	0.584037	0.563085	0.649264	0.754865	0.800849	0.824582	0.742644	0.758487	0.761614	0.651765	0.749436	0.608735	0.759314	0.564735	0.723209	0.708607	0.003863	0.843262
22	agrB-II_11	0.004271	0.002921	-0.009146	0.843485	0.892675	0.012995	0.003006	0.005201	0.879674	0.008104	0.892182	-0.064394	0.890018	0.86119	0.886527	0.877135	-0.002676	0.032143	-0.156885	0.039595	0.006752	0.006036	0.010303	0.030396	0.046038	0.898376	0.003146	0.017461	0.000295	-0.003487	-0.005252	0.004209	-0.002333	-0.009265	0.005383	-0.003001	-0.006195	-0.021057	-0.0071	0.005938	0.001714	-0.004304	0.025701	-0.010833	0.021017	-0.001519	0.009654	-0.005852
189	agrB-II_11	0.052969	-0.002173	-0.008386	0.844213	0.881684	-0.001695	0.010542	-0.000738	0.880055	-0.010473	0.88702	-0.05386	0.887602	0.861695	0.881312	0.860767	-0.003305	0.004297	-0.107747	0.010248	0.042751	-0.006376	0.002101	-0.018498	0.018628	0.889422	0.014749	0.010963	-0.006707	-0.005641	-0.008636	-0.012052	-0.011029	-0.000772	-0.005001	-0.008228	-0.008871	-0.003214	0.007503	0.008506	-0.012504	-0.00758	-0.008555	0.006353	-0.006608	-0.012813	0.018248	-0.004729
25	agrB-III_11	0.857507	0.850138	0.032225	-0.240603	-0.007341	0.038365	0.8777	0.023452	0.006482	0.014554	-0.003605	-0.183976	-0.002902	-0.071651	-0.007695	0.052396	0.009885	0.872598	-0.097955	0.78132	0.00385	0.008095	0.009966	0.009697	0.815753	-0.003279	0.866751	0.879952	0.389424	0.119105	0.019885	0.018949	0.058577	0.157902	0.299921	0.350471	0.189231	0.189226	0.136568	0.020853	0.059719	0.015373	0.158367	0.017811	0.094958	0.068642	0.871116	0.002974
192	agrB-III_11	0.844684	0.801373	0.029088	-0.347668	0.009702	-0.010983	0.878171	0.010622	-0.00599	0.002051	0.005912	-0.266062	-0.001977	-0.05247	-0.000277	0.059678	0.01245	0.844191	-0.349181	0.815394	0.007259	0.00555	0.012531	0	0.793262	0.021816	0.859722	0.887197	0.434047	0.125154	0.03088	0.015701	0.063822	0.170387	0.262444	0.357602	0.248299	0.247923	0.181847	0.016927	0.121915	0.018115	0.30906	0.012719	0.159614	0.068428	0.859264	-0.003407
28	agrB-IV_11	0.000231	0.007648	0.170398	-0.325269	0.016584	0.623458	-0.009513	0.703158	0.004899	0.691268	0.00443	0.719606	0.013355	-0.059173	0.004391	-0.011582	0.808733	0.003125	0.616579	0.009038	0.872716	0.49646	0.8688	0.508772	0.011662	0.008038	-0.006455	-0.007481	0.025383	0.005856	0.004976	0.005855	0.004959	0.00108	0.016097	0.01264	0.009002	0.016313	0.004907	8.4e-05	0.009437	0.012864	0.00952	0.00555	0.006238	0.04346	0.000109	0.257573
195	agrB-IV_11	-0.000517	0.012768	0.137877	-0.313729	0.001236	0.570873	0.025372	0.660999	-0.004807	0.682887	0.014029	0.708522	0.005399	-0.070768	0.010808	0.060123	0.802018	-0.000183	0.617156	0.015376	0.873817	0.488876	0.8571	0.552836	0.006199	-0.006261	0.010596	0.000797	0.012248	0.005845	0.003873	-0.000111	-0.001388	0.011198	0.009928	0.009868	0.005476	0.009233	0.022339	0.005348	0.001239	0.002981	-0.009657	0.005394	0.003023	0.00338	-0.023668	0.254173
17	agrC-I_12	0.001908	0.008081	0.475572	-0.101658	0.000819	0.791094	0.001675	0.862601	0.002138	0.716259	-0.005443	0.723999	0.000883	-0.0103	0.01132	0.079885	0.864484	0.004359	0.660852	-0.004324	0.887489	0.802748	0.886368	0.63	-0.003683	-0.006282	0.002201	0.003226	0.666963	0.392629	0.14761	0.242026	0.275073	0.378869	0.420646	0.615428	0.490214	0.419949	0.344069	0.112912	0.412272	0.325209	0.544327	0.10629	0.454216	0.517019	-0.001401	0.677676
185	agrC-I_12	0.010112	-0.001894	0.607171	-0.024181	-0.000286	0.780308	0.000101	0.858887	0.007355	0.737104	-0.001098	0.739708	0.004463	-0.020781	-0.002494	0.0279	0.872882	0.00111	0.689598	-0.00526	0.889805	0.816533	0.886127	0.688203	-0.001997	0.001522	-0.003453	-0.00112	0.681036	0.415373	0.216303	0.269449	0.333571	0.408081	0.453031	0.685163	0.491788	0.464449	0.383925	0.176805	0.419841	0.346646	0.460239	0.146787	0.453866	0.522756	0.003459	0.724076
23	agrC-II_11	0.011742	0.004084	0.004697	0.749932	0.869935	0.02626	0.004819	0.009872	0.837406	0.00366	0.875953	-0.168802	0.818917	0.78188	0.806369	0.80236	0.006538	0.011786	-0.140382	0.018389	0.000971	0.001556	-0.009215	0.021601	0.002337	0.891915	-0.000868	0.0008	-0.006193	-0.004745	0.002756	0.002534	-0.030575	0.001363	-0.002052	0.009382	0.031725	-0.002432	-0.002264	-0.001158	0.008993	0.006038	0.003928	0.001051	0.00021	-0.000193	0.008389	0.006698
190	agrC-II_11	0.005097	-0.005373	0.010859	0.764326	0.857273	0.015659	0.01836	0.002576	0.810007	0.007697	0.858211	-0.144878	0.799921	0.739467	0.76823	0.725276	-0.001685	-0.011894	-0.109388	-0.003077	0.010814	0.011756	-0.006063	-0.005966	0.004413	0.877768	0.000467	0.022303	0.019431	0.006431	-0.009427	0.014709	0.000706	0.000468	0.004703	0.011366	2.4e-05	-0.007621	0.006322	-0.010389	-0.013178	0.002229	-0.00648	-0.003092	-0.005943	-0.027221	0.011201	-0.001396
26	agrC-III_11	0.662139	0.603661	0.008174	-0.243865	0.000493	0.012422	0.799311	0.031276	0.007103	-0.002225	-0.001489	-0.111239	-4.6e-05	-0.10876	0.015042	0.046714	0.00122	0.806691	-0.107167	0.41775	0.010326	0.002056	0.013868	0.003952	0.429815	-0.005276	0.681418	0.739339	0.026547	0.008468	0.002826	0.028595	0.003057	0.004398	0.007803	0.001588	0.00017	0.006127	0.004468	0.002479	0.004156	-0.004604	0	0.006159	0.000564	0.016368	0.764085	0.004778
193	agrC-III_11	0.637238	0.551314	-0.006027	-0.320745	0.000254	-0.016518	0.79211	0.020464	0.003213	0.006364	0.027904	-0.154818	-0.001114	-0.062928	-0.001716	0	-0.000808	0.761077	-0.086184	0.495575	0.025676	0.01356	0.008297	0.021177	0.421121	-0.03044	0.684456	0.747707	0.026067	0.01621	-0.007256	0.000504	0.079472	0.002507	0.000751	0.003926	0.008446	0.009725	0.004512	-0.002267	0.027843	0.00235	0.021471	-0.000303	0.01905	0.015242	0.783223	-0.004404
29	agrC-IV_11	-0.000992	-0.009058	-0.003981	-0.335707	-0.000212	0.031856	-0.000619	0.005404	0.009489	-0.003446	-0.001539	-0.203611	0.00669	-0.054464	0.00317	-0.035262	-0.005442	-0.005774	-0.089866	0.007037	0.001797	0.007525	0.014844	0.01161	0.062099	-0.000187	-0.006309	-0.003545	0.018695	0.000442	0.004023	-0.001009	-0.002736	0.00029	0.013615	-0.000367	0.01641	0.008008	0.006888	0.004378	0.000329	0.068199	0.010457	0.005086	-0.000984	0.00768	0.022926	-0.001502
196	agrC-IV_11	0.005947	-0.01126	0.011805	-0.232583	-0.004127	0.025008	0.049503	0.033246	-0.001983	0.000191	-0.00035	-0.094937	0.010159	-0.041997	0.013672	-0.020527	0.018002	0.0174	-0.184436	0.007279	-0.009256	0.003521	2.8e-05	0.027097	0.008607	-0.011422	0.013814	0.019025	0.005501	0.018135	-0.006387	0.00876	-0.038838	0.008998	0.002619	0.018347	0.00614	0.013905	0.007285	0.001068	-0.012883	0.005264	0.017137	0.00077	0.009601	0.006576	-0.001126	-0.004267
18	agrD-I_11	0.001295	-0.000131	0.751487	-0.211666	-0.010906	0.848328	0.000429	0.885977	0.002199	0.854022	-0.011135	0.856204	-0.007216	-0.016399	0.000199	-0.018198	0.888077	0.010186	0.847563	-0.001828	0.890447	0.848797	0.890161	0.845403	0.001093	-0.005261	-0.002816	-0.002476	0.871583	0.848579	0.8165	0.84787	0.865877	0.864963	0.853847	0.863821	0.852949	0.852656	0.850794	0.834277	0.862517	0.84632	0.861066	0.829087	0.856681	0.870065	-0.002082	0.850274
186	agrD-I_11	-0.003511	0.004335	0.819715	-0.204389	-0.001458	0.862746	-0.004167	0.885619	0.00492	0.854004	-0.00043	0.85821	-0.003375	-0.051771	0.003565	-0.025922	0.890793	0.004028	0.848703	-0.003918	0.891147	0.855895	0.891042	0.861425	-0.003091	-0.002458	0.002554	-0.002685	0.871904	0.841798	0.819773	0.844843	0.854974	0.857826	0.855199	0.864589	0.846205	0.857122	0.854847	0.826521	0.870265	0.846025	0.85826	0.81903	0.854418	0.871818	-0.00316	0.855452
20	agrD-I_12	0.005759	0.016663	0.793904	-0.262183	0.004883	0.859561	0	0.89023	0.009872	0.861057	0.005537	0.847658	0.007718	-0.072251	-0.002873	0.005358	0.889022	-0.019821	0.846365	-0.03584	0.890087	0.8568	0.89003	0.860926	0.002482	0.037662	0.002892	-0.036175	0.876721	0.827498	0.800945	0.805649	0.832619	0.836212	0.856147	0.850306	0.838999	0.85004	0.818675	0.795856	0.865569	0.824906	0.872946	0.778284	0.856478	0.860017	-0.004451	0.84643
187	agrD-I_12	0.002942	-0.015408	0.764903	-0.107232	-0.001199	0.862966	0.005276	0.881978	-0.008081	0.852136	-0.00217	0.853275	0.003312	-0.022615	-0.004671	-0.013868	0.88598	-0.003034	0.845305	-0.001245	0.884603	0.851571	0.889045	0.855833	-0.004814	-0.002073	0.004097	-0.000849	0.867198	0.824828	0.73995	0.811973	0.828446	0.835335	0.836689	0.83788	0.825184	0.842585	0.837342	0.776829	0.85464	0.814701	0.844254	0.740898	0.838472	0.861514	-0.00702	0.852702
21	agrD-I_13	0.004399	0.001806	0.814391	-0.309916	0.038728	0.869508	0.00186	0.896981	0.017454	0.863109	0.009975	0.861833	0.021386	-0.059433	-0.015485	-0.010066	0.889336	0.000936	0.844108	0.024277	0.894788	0.85114	0.890712	0.868842	0.011429	-0.006873	0.012921	0.00766	0.880103	0.866319	0.85912	0.859501	0.880535	0.878995	0.87823	0.872735	0.874547	0.879936	0.861579	0.857484	0.873658	0.856975	0.869909	0.852764	0.867707	0.876249	-0.035309	0.855731
188	agrD-I_13	-0.000662	0.004614	0.766366	-0.162091	0.015085	0.866603	0.002391	0.883857	-0.006517	0.859957	-0.003289	0.859095	-0.001034	-0.044596	-0.00119	-0.012274	0.882096	-0.010018	0.855555	-0.001914	0.891596	0.84814	0.890845	0.853877	0.004173	0.024644	0.00033	0.009988	0.871014	0.864054	0.851577	0.860111	0.87106	0.871199	0.864729	0.878495	0.863245	0.862645	0.873309	0.852999	0.868832	0.845117	0.859177	0.852572	0.857157	0.877159	0.000215	0.860375
24	agrD-II_11	-0.002498	0.000254	0.008817	0.775251	0.883928	0.010493	-0.007161	0.017153	0.874039	0.001311	0.882811	-0.248753	0.883018	0.818249	0.860668	0.858744	0.006097	0.00905	-0.164801	0.011901	0.004237	-0.001187	0.000409	0.007339	0.03364	0.894996	-0.001923	-0.004559	0.00574	-0.00575	0.019261	0.008756	0.004809	0.005704	-0.007439	0.007431	-0.233646	-0.002576	0.001077	-0.003675	0.002191	0.000673	0.015374	-0.003941	0.008795	-0.016847	-0.014545	0.008597
191	agrD-II_11	-0.002117	0.01214	0.011611	0.785525	0.883414	-0.003736	-0.004382	0.00033	0.875041	-0.012072	0.887435	-0.230527	0.876081	0.816981	0.856401	0.831473	0.034235	0.01774	-0.112483	0.024699	-0.001849	-0.011307	-0.022125	-0.01599	0.000386	0.89193	-0.000927	-0.000648	0.008254	-0.016955	-0.001852	0.004044	0.047259	-0.001508	0.005553	0.010699	-0.003017	-0.002261	0.017857	-0.004934	0.02359	0.00663	-0.010904	-0.00747	0.013778	-0.0007	0.012174	0.005414
27	agrD-III_11	0.841132	0.847615	0.03708	-0.321615	0.008278	0.019044	0.879394	-0.015403	0.007049	0.003646	0.002636	-0.133789	0.00228	-0.084262	0.003321	-0.018975	0.00812	0.854193	-0.196069	0.801703	-0.005729	0.006871	-0.008466	-0.004931	0.838921	0.011389	0.86495	0.87319	0.001452	0.00652	0.004796	0.004564	0.007238	0.001434	0.0077	0.010353	0.003559	0.006234	-0.00204	0.001315	0.007085	-0.008256	0.006978	0.004993	0.007142	0.004349	0.88397	0.000968
194	agrD-III_11	0.849418	0.794893	0.024806	-0.322142	0.004847	0.025822	0.882603	0.006414	0.004041	0.004835	0.022283	-0.171942	0.003249	-0.067525	0.012797	-0.019826	-0.000357	0.806995	-0.100996	0.839475	0.002281	0.0034	0.002339	-0.018843	0.812346	-0.011195	0.874533	0.885846	0.00222	0.016964	0.00497	0.014314	0.019568	0.005837	0.012824	0.01346	0.005407	0.016145	0.008987	-0.006491	0.012112	-0.006913	0.012336	0.006729	-0.005392	0.001944	0.872814	-0.000867
54	aphA-3-18,3	0.003489	-0.003288	-0.003066	-0.158414	0.005715	0.007611	-0.000819	0.001149	-0.001098	0.006789	0.003434	-0.237494	0.012831	-0.050214	0.0038	-0.026653	0.021178	-0.0065	-0.13099	-0.003855	0.017028	-0.003242	0.009554	0.015719	0.004557	0.005969	-0.00028	-0.002851	0.001881	0.007435	-0.010813	-0.001118	0.000651	-0.006979	0.009953	-0.006785	0.001733	0.003729	-0.00889	-0.008208	0.010366	-0.003081	0.020237	0.000746	-0.000601	0.004577	5.5e-05	0.001758
221	aphA-3-18,3	0.004749	-0.134206	0.002053	-0.121449	0.011793	0.002688	-0.007893	0.011342	0.000507	0.002918	-0.000344	-0.076035	-0.0032	-0.073869	-0.000194	-0.031972	-0.005082	0.004589	-0.063694	-0.009952	0.050539	0.005351	0.002768	0	0.000639	-0.001836	0.008118	0.002557	0.00245	0.00422	0.002634	-0.004744	0.008493	-0.006311	0.008695	-0.001428	0.010344	0.033393	-0.005223	-0.003142	-0.023907	-0.000876	0.004652	0.017427	-0.00311	0.030458	-0.002315	-0.003168
1	Biotin-Marke_2,5µM	0.85988	0.88939	0.84402	0.835898	0.892829	0.851041	0.881589	0.886381	0.896537	0.856329	0.8925	0.860152	0.894919	0.86925	0.896577	0.892807	0.889546	0.889628	0.86274	0.878131	0.89581	0.871929	0.889283	0.873032	0.893556	0.885845	0.893713	0.896455	0.850334	0.730785	0.7867	0.817985	0.841607	0.8438	0.843457	0.833775	0.776828	0.837887	0.640262	0.790351	0.836868	0.821377	0.836075	0.795357	0.852574	0.843249	0.829869	0.754226
19	Biotin-Marke_2,5µM	0.889557	0.882846	0.7935	0.837114	0.88589	0.837958	0.892978	0.886119	0.890988	0.852946	0.888457	0.854233	0.892576	0.864958	0.88864	0.885462	0.882086	0.878801	0.857186	0.856504	0.889261	0.865112	0.885504	0.86436	0.889267	0.881683	0.88468	0.89149	0.827498	0.739018	0.763396	0.808363	0.822461	0.787809	0.782282	0.822514	0.675395	0.820707	0.690907	0.766304	0.797721	0.813627	0.828372	0.753787	0.834883	0.818558	0.835814	0.740032
267	Biotin-Marke_2,5µM	0.883826	0.880576	0.854004	0.83093	0.88771	0.865418	0.879159	0.890964	0.892845	0.85809	0.892064	0.857907	0.890317	0.865488	0.892744	0.88723	0.886256	0.874547	0.851032	0.880014	0.873013	0.867411	0.880646	0.859591	0.7959	0.870956	0.889734	0.861162	0.849635	0.78909	0.827609	0.842175	0.791157	0.849241	0.849669	0.847768	0.738065	0.797141	0.706925	0.79286	0.816811	0.827098	0.841028	0.819092	0.854493	0.839611	0.850951	0.754096
286	Biotin-Marke_2,5µM	0.879735	0.880867	0.867903	0.833457	0.889125	0.855199	0.87882	0.892804	0.891132	0.858465	0.891503	0.852865	0.891477	0.868682	0.891988	0.88334	0.883831	0.874943	0.824922	0.881087	0.891135	0.862827	0.873443	0.858444	0.88931	0.866485	0.892535	0.871392	0.853707	0.808088	0.850752	0.838942	0.773819	0.8311	0.859101	0.838241	0.777069	0.82956	0.720976	0.812341	0.830178	0.837115	0.837639	0.807482	0.86704	0.853147	0.862484	0.777988
324	Biotin-Marke_2,5µM	0.863789	0.876467	0.846711	0.827871	0.87993	0.866133	0.874824	0.886284	0.887856	0.852911	0.886897	0.846921	0.89084	0.855793	0.89087	0.880522	0.877632	0.870817	0.853116	0.885615	0.888706	0.859963	0.858223	0.850918	0.885749	0.867648	0.888864	0.848468	0.830378	0.772044	0.818333	0.835258	0.780561	0.840052	0.851149	0.822729	0.719727	0.831715	0.745911	0.777046	0.782049	0.817105	0.828409	0.79158	0.856383	0.843764	0.859565	0.675109
342	Biotin-Marke_2,5µM	0.878542	0.855209	0.830448	0.817945	0.866289	0.850226	0.867304	0.884866	0.876747	0.843147	0.871243	0.845019	0.890813	0.846696	0.883447	0.869371	0.84991	0.852315	0.85517	0.854471	0.883259	0.851988	0.848058	0.847949	0.860952	0.840999	0.866184	0.861648	0.816013	0.734306	0.77366	0.831303	0.814386	0.802101	0.796555	0.827189	0.700065	0.771027	0.799458	0.706831	0.752718	0.821633	0.831824	0.737271	0.845624	0.84218	0.826319	0.69684
32	blaZ_11	0.824048	0.814166	0.759486	0.847672	0.888772	0.842908	0.876865	0.877644	0.87352	0.834143	0.887559	0.846398	0.843763	0.864	0.882749	-0.028192	0.866247	0.858453	0.824752	0.731877	0.890388	0.828865	0.88572	0.82366	0.87909	0.895087	0.887218	0.858488	0.866427	0.858735	0.829358	0.820147	0.859189	0.867137	0.862919	0.868585	0.858112	0.857931	0.849623	0.848209	0.851123	0.819585	0.855373	0.840655	0.842791	0.860947	0.003623	0.833394
199	blaZ_11	0.80281	0.734974	0.733854	0.857647	0.886296	0.83551	0.852034	0.86478	0.870842	0.834226	0.887928	0.839834	0.820484	0.867626	0.881812	-0.021576	0.873437	0.840551	0.819586	0.752176	0.889649	0.80809	0.886356	0.825781	0.866363	0.898105	0.88595	0.85378	0.865496	0.840898	0.818882	0.811338	0.861455	0.865683	0.858985	0.863617	0.837546	0.853771	0.850854	0.846792	0.8557	0.797218	0.85854	0.828892	0.851608	0.848369	0.008081	0.81383
31	blaZ-4,2	0.84729	0.818044	0.754512	0.796608	0.876168	0.840762	0.875043	0.874195	0.809741	0.841798	0.876578	0.851092	0.701279	0.850368	0.849917	-0.035295	0.86894	0.849967	0.825612	0.764221	0.892862	0.829273	0.890947	0.826621	0.882931	0.892999	0.86326	0.85048	0.86859	0.851268	0.821157	0.808337	0.865021	0.868149	0.861657	0.866591	0.850556	0.858029	0.843123	0.846583	0.853077	0.814983	0.855366	0.845866	0.853928	0.861108	-0.01236	0.823084
198	blaZ-4,2	0.813985	0.736574	0.709686	0.835875	0.860788	0.832663	0.861585	0.859239	0.765611	0.842429	0.878578	0.841357	0.589234	0.854088	0.8408	-0.021845	0.869635	0.835118	0.821821	0.757653	0.89117	0.829635	0.890079	0.826848	0.866231	0.892193	0.857463	0.847652	0.865949	0.845384	0.817735	0.802806	0.864613	0.861731	0.85456	0.861322	0.836173	0.848308	0.846069	0.839899	0.851753	0.795241	0.857923	0.811774	0.850645	0.853949	0.008258	0.809775
60	dfrA_11	-0.000327	-9.8e-05	0.003937	-0.219357	0.014081	-0.006562	0.001082	0.000517	0.00902	0.009701	0.02723	-0.174737	0.001666	0.045824	0.007162	0.096973	0.002018	0.001098	-0.117798	0.000413	-0.003085	-0.009194	0.027449	0.001429	0.002225	0.043802	0.004799	0.427532	0.464036	0.001492	0.017016	-0.002394	0.003324	0.048343	-0.004295	0.000804	0.003453	0.003255	-0.015942	-0.000838	0.002936	0.001652	0.068887	-0.004537	-0.000981	-0.003929	-0.00184	0.00429
227	dfrA_11	0.000356	-0.004015	-0.001814	-0.120043	0.008637	-0.009134	0.005169	-0.000221	-0.014258	0.03808	0.021901	-0.122685	-0.000657	0.139021	-0.002032	0.000504	-0.002698	0.01734	-0.099341	-0.002273	-0.001654	0.052393	0.005472	-0.04604	-0.000903	0.026337	-0.000254	0.43682	0.466402	0.000572	0.00034	0.0101	-0.00039	0.046184	-0.001634	-0.000132	0.005845	0.005915	0.002016	-0.014909	-0.037968	-0.001968	0.002432	0.001712	-0.000462	-0.007391	-0.014681	-0.005022
61	dfrA_12	0.000431	0.003988	0.002298	-0.380869	-0.001044	-0.003354	-0.003459	0.000934	-0.00461	0.015636	0.005688	-0.144769	-0.005878	-0.028145	-0.002999	0.052196	-0.00291	-0.00501	-0.170962	-0.000815	0.00604	0.024457	0.005507	-0.000786	-0.000191	-0.003775	-0.002565	0.880693	0.872206	0.009316	0.018855	0.01187	0.00915	0.842825	-0.001683	0.000383	0.010436	0.010721	0.000216	0.013688	0.000465	0.003367	0.027226	0.006899	0.00392	-0.003119	0.009488	-0.00304
228	dfrA_12	0.003343	-0.013628	-0.02134	-0.202312	-0.007996	-0.015339	0.007055	-0.006092	-0.023795	-0.009969	-0.010381	-0.160571	0.007122	-0.041534	0.004969	-0.065829	0.000294	-0.000248	-0.043063	0.014533	0.000896	0.014701	0.00166	-0.045506	-0.001831	0.022115	0.005398	0.876216	0.87603	0.036629	0.001931	0.016313	0.007841	0.840357	0.001612	0.004575	-0.004366	0.024116	0.000368	0.004146	0.023151	-0.000594	0.0342	0.043743	-0.007473	0.002064	-0.002508	-0.016782
126	edinA_11	-0.001919	-0.000733	0.00417	-0.218296	-0.0019	-0.003182	-0.002717	-0.001992	-0.00292	-0.006105	-0.003567	-0.100669	-0.000939	-0.056483	0.001638	-0.015852	-0.003099	0.000103	-0.090625	-0.000131	-0.000473	-0.000745	-0.002137	-0.000569	-0.00153	-0.000544	-0.000217	0.000332	-0.001551	-0.00078	-0.00497	0.002349	-0.009204	-0.002619	-0.002567	-0.002952	-0.002241	0.002288	-0.007823	-0.001272	-0.001238	-0.001301	-0.000244	-0.003195	-0.00209	-0.001748	-0.002297	-0.008232
296	edinA_11	0.007044	-0.004694	0.020103	-0.24822	-0.016022	-0.023314	0.013023	-0.010335	-0.022746	-0.014247	-0.007038	-0.073764	-0.003278	-0.021448	-0.010411	-0.007892	-0.005445	-0.030911	-0.100792	-0.003917	0.001836	-0.027258	0.002982	-0.034962	-0.000699	0.008633	0.003503	-0.002891	0.007338	0.008671	0.009365	0.009035	0.003779	-0.0056	-0.017046	-0.015955	0.015502	-0.010149	-0.005843	0.078158	-0.04423	0.003355	-0.015909	-0.011331	-0.00652	0.003695	-0.008819	-0.0133
127	edinB_11	0.037577	-0.011852	-0.009629	-0.150918	0.001101	0.007401	-0.006448	-0.0022	-4.8e-05	0.009039	-0.002744	-0.111928	0.001253	-0.046247	0.000716	0.015631	-0.00432	0.005062	-0.083978	0.000573	-0.003715	-0.000898	-0.000728	-0.021204	0.005803	0.004944	0.00054	-0.002979	-0.004685	0.001142	-0.00147	0.00143	-0.001104	-0.003612	0.000238	0.012751	0.003978	0.002709	-0.027778	-0.008056	-7.8e-05	-0.002221	0.006006	0.002682	-0.011353	-0.011763	0.823431	0.001935
297	edinB_11	0.00021	-0.01602	0.006248	-0.124907	0.014377	-0.021909	-0.003622	0.004802	0.001415	-0.007714	0.004619	-0.086028	0.011228	-0.089948	0.004911	-0.009175	-0.000815	-0.004509	-0.137359	-0.01722	-0.00371	0.012474	-0.002756	-0.046386	-0.000959	-0.008453	-0.001989	-0.004966	-0.014954	-0.019702	-0.004038	-0.023484	-0.020606	-0.012214	-0.027228	-0.024867	-0.027926	-0.006568	-0.015858	-0.035895	0.042759	-0.010629	0.000369	-0.002556	0.000767	-0.013061	0.826057	-0.015304
128	edinC_11	-0.002082	-0.019691	-0.030253	-0.204738	-0.003099	0.018325	-0.002011	-0.000427	-0.006702	-0.007058	-0.001791	-0.107669	-3.7e-05	-0.062556	-0.00165	-0.054567	-0.002615	0.004199	-0.079861	-0.005364	-0.006815	0.000488	-0.013486	0.004293	-0.003762	-0.000742	-0.001637	-0.001195	-0.001674	-0.005417	-0.002318	-0.000597	0.003701	-0.007667	-0.006485	-0.004175	-0.002386	-0.014222	-0.022586	0.000129	-0.002815	0.011827	0.001315	0.012887	-4.6e-05	0.001434	0.003448	0.016617
298	edinC_11	0.002723	-0.004037	-0.003691	-0.413491	-0.013049	0.001762	0.021305	-0.012167	-0.023273	0.01479	-0.008247	-0.099121	-0.006625	-0.086834	-0.005573	0.008024	0.012687	-0.041353	-0.10978	-0.007676	0.014023	0.018947	-0.011683	-0.01793	-0.002736	0.044377	-0.017696	-0.025395	0.017621	-0.001885	0.02072	-0.002324	0.062046	0.016459	-0.020113	0.013284	0.000591	-0.002901	0.004332	0.023426	0.061342	-0.013232	-0.002235	0.009558	-0.010818	0.003356	-0.007488	-0.004941
75	entA-var1_11	-0.001079	0.843692	0.733764	-0.285958	0.004044	0.006152	0.887116	0.002288	-0.003069	-0.006347	0.001432	-0.165517	-0.004837	-0.042533	-0.007842	0.000439	-0.001403	0.870239	-0.081005	0.80413	-0.001918	-0.003045	-0.003846	-0.027519	-0.00073	-0.005989	-0.00192	0.880097	0.004006	0.00112	0.002823	0.006383	0.002205	-0.002294	-0.002539	0.000949	0.004194	0.00649	-0.001611	-0.004644	-0.001913	-0.004193	-0.002796	-0.000336	0.001187	-0.001995	-0.000523	-0.002646
242	entA-var1_11	0.001532	0.830172	0.745487	-0.27112	0.008951	-0.000456	0.875732	-0.00111	-0.021703	-0.020434	-0.000482	-0.052503	-0.007079	-0.047914	-0.00212	0.059384	-0.005135	0.86622	-0.108527	0.840281	-0.002698	0.000593	-0.006771	-0.015103	-0.001079	0.028474	-0.002469	0.883303	-0.004333	0.001006	-0.006004	0.002879	-0.016572	-0.005395	-0.007984	-0.00285	0.003257	0.008601	0.00463	-0.013123	-0.034804	0.00116	0.006094	-0.001111	-0.002443	-0.004199	0.005131	-0.001617
76	entA-var2_11	-0.001508	0.001263	0.008202	-0.166836	-0.002218	0.003049	0.2369	-0.000108	0.000772	-0.025893	0.018159	-0.098186	-0.00174	-0.044422	-0.004122	-0.036965	-0.003297	0.263392	-0.127639	0.007359	-0.003505	-0.016319	0.002395	-0.034437	0.000758	0.00628	0.002662	0.124725	0.006923	-0.002653	0.000264	0.012873	0.003658	0.004395	-0.007851	0.000278	-0.001662	0.001466	-0.015277	0.01119	0.024812	0.001742	0.000835	0.003724	-0.0001	-0.002492	0.004111	-0.000695
243	entA-var2_11	-0.003247	0.051352	0.004841	-0.209706	-0.001421	0.080393	0.223986	-0.007093	-0.022604	-0.010495	0.009086	-0.030292	-0.004324	-0.0433	0.004509	0.042486	-0.001887	0.203059	-0.09847	0.007104	-0.005781	-0.022539	-0.001778	-0.009555	0.001786	0.00116	0.002011	0.141076	-0.00888	-0.001518	-0.013688	0.003072	9.6e-05	-0.006922	-0.011987	-0.011796	0.006879	-0.000502	0.002526	-0.015745	-0.040994	0.002406	0.013613	0.000788	0.004891	-0.016737	-0.019758	0.007821
77	entA-var3_11	0.001176	-0.004576	0.005197	-0.228581	-0.004412	-0.000364	-0.001872	-0.000856	-0.002842	-0.017163	0.886751	-0.120144	0.008926	-0.065763	-0.001535	-0.012066	-0.000842	-0.023811	-0.215671	-0.003246	-0.000636	-0.010716	-0.009592	0.011535	-0.002471	-0.034709	-0.002591	-0.044117	0.021661	-0.002025	-0.003221	0.004227	-0.009389	0.027829	-0.000425	-0.002623	-0.006814	0.00037	-0.015526	0.004176	-0.02798	0.001509	-0.008699	0.003274	-0.004203	-0.004605	-0.00642	-0.003431
244	entA-var3_11	-0.001636	-0.026306	-0.000557	-0.272945	-0.002462	-0.008485	-0.00798	-0.00043	-0.023715	-0.007194	0.887638	0.07659	-0.011054	-0.109134	0.01175	-0.003435	-0.002711	-0.022245	-0.0933	0.005014	-0.002611	-0.031268	-0.001673	0.054184	0.002192	0.025939	-0.002358	-0.014956	-0.001046	-0.030074	-0.004403	-0.015624	-0.012118	0.002847	-0.015701	-0.000815	-0.003776	-0.005429	-0.001572	0.010349	0.041725	0.004881	-0.003245	-0.002308	-0.002128	-0.005597	-0.002548	-0.015504
79	entB_11	-0.00113	0.004354	-0.000556	-0.237808	-0.006234	0.004712	-0.001047	0.00885	0.012788	-0.008556	0.008059	-0.085836	0.009654	-0.068761	0.001579	0.735439	0.00222	0.003272	-0.13539	0.002505	0.001104	0.004737	0.008369	-0.012145	-0.001434	0.018665	0.004521	0.017645	-0.007661	-0.0013	-0.003494	0.006168	-0.002358	-0.003202	-0.00163	-0.001978	-0.004977	0.000754	-0.029799	-0.003529	0.005689	-0.002469	0.00139	0.003073	0.002972	-0.003284	-0.009753	0.005826
246	entB_11	-0.000446	0.007589	0.00926	-0.26736	-0.007233	-0.011335	-0.005063	-0.001265	0.006245	-0.025954	0.000317	-0.073498	-0.011814	-0.034866	0.004172	0.600138	-0.018299	-0.043645	-0.075452	0.019569	-0.003239	-0.008377	-0.02237	-0.045056	0.012337	0.041843	-0.003256	-0.018571	0.010372	-0.029725	-0.013134	-0.002184	0.012187	-0.00491	-0.024045	-0.00708	0.00697	-0.00052	0.002025	-0.031696	-0.06778	-0.007711	0.001225	0.004328	-0.000504	-0.003218	-0.008307	0.011242
84	entD_11	0.001768	-0.000341	0.015024	0.848782	-0.002697	0.002205	-0.004146	-3.5e-05	0.892393	0.01086	0.892201	-0.138913	0.174026	-0.09078	0.054191	0.000848	0.002381	0.007322	-0.102782	-0.000384	0.003837	0.013195	0.002196	0.004025	0.000223	-0.003963	0.00291	-0.00299	0.006188	-9.6e-05	-0.000465	-0.001013	0.002365	0.00815	0.006123	0.002871	-0.003733	-0.002821	-0.004152	-0.014435	0.033748	0.002675	0.00156	-0.005394	0.001173	0.001289	0.00675	-0.009724
252	entD_11	0.001807	0.006857	-0.008488	0.853891	-0.002241	-0.021626	0.001059	0.002136	0.893046	-0.037751	0.89786	-0.015402	0.190389	0.038447	0.066276	0.070472	0.003092	0.001879	-0.045333	-0.001737	0.000264	-0.010214	0.003281	-0.097443	-0.000442	0.032867	-0.002895	-0.000296	0.009064	-0.007904	0.022772	0.012883	-0.025762	-0.01927	0.008074	-0.011657	0.000955	0.022435	0.002612	-0.00924	0.002953	0.009802	-0.019093	0	0.009099	0.005657	-0.011379	-0.007637
85	entE_11	0.000741	0.005872	-0.000691	-0.301371	-0.00167	-0.009514	0.00134	0.001744	0.007553	-0.004948	-0.00021	-0.144036	-0.002015	-0.064218	-0.000428	0.003595	-0.002251	0.006307	-0.093312	0.003423	0.006629	-0.007811	0.012661	0.001657	0.011521	0.002148	0.000718	0.012348	0.003999	-0.001757	-0.001601	0.008059	-0.005557	-0.002705	0.004881	-0.003462	0.004851	0.016022	-0.025994	0.00763	0.016453	0.015326	-0.006048	-0.000845	0.010963	-0.007939	-0.0014	-0.000802
253	entE_11	0.01355	0.026647	-0.011376	-0.232184	-0.007763	-0.012833	0.011385	0.002987	0.012741	0.007893	-0.006676	-0.041914	-0.014312	-0.01791	-0.018909	0.061613	-0.013286	0.041785	-0.154285	0.006722	0.003906	-0.008831	-0.025841	0.044269	0.019613	0.000786	0.00404	-0.014566	-0.018303	-0.011985	-0.021023	-0.009602	-0.002673	0.009055	-0.009482	-0.006201	-0.021269	-0.010777	-0.010115	-0.01953	-0.044339	-0.000135	0.005663	-0.018987	-0.000258	-0.003163	-0.007678	-0.012908
86	entG_11	0.877697	0.873758	0.060725	0.487169	-0.000152	0.009784	0.878546	-0.00423	0.869635	0.81088	0.859152	0.723212	-0.001625	-0.055248	0.003683	0.870473	0.837825	0.848208	0.639255	0.832505	0.843215	0.809726	0.877378	0.67381	0.88137	0.000233	0.877874	0.882934	-0.002881	-0.000692	-0.020664	-0.013053	-0.003423	0.004753	-0.000471	-0.001992	-0.008253	0.000934	-0.017359	0.005483	0.00295	0.004876	-0.006444	-0.000553	-0.000139	-0.002754	-0.003078	-0.007772
254	entG_11	0.878245	0.864691	0.090815	0.522276	0.000392	-0.013604	0.882951	0.003119	0.872324	0.822534	0.864634	0.720759	-0.014619	-0.060049	-0.020104	0.870399	0.850759	0.844991	0.617085	0.841221	0.840978	0.831353	0.870414	0.702369	0.87087	-0.001634	0.886954	0.884178	-0.028273	0.001451	-0.005714	-0.013499	0.003437	-0.006396	-0.012169	-0.008236	-0.002131	-0.019222	0.000114	0.014118	-0.012924	-0.012874	0	-0.010476	0.007931	-0.012013	-0.01918	-0.018504
87	entH_11	0.002358	0.000715	-0.005449	-0.33094	-0.000537	-0.002611	-0.001361	-0.005204	-0.004798	-0.001374	0.000761	-0.169983	-0.000541	-0.04778	-0.009137	0.027764	0.000893	-0.007484	-0.055042	-0.005623	0.002194	-0.000595	-0.002284	0.001836	-0.002813	-0.000245	5e-06	0.000256	0.008787	-0.000452	0.000308	-0.001093	-0.001664	0.000532	0.001145	-0.001371	-0.000647	0.00491	-0.010503	-0.015999	-0.014792	-0.002129	-0.002397	-0.001142	-0.001452	-0.000842	-5.6e-05	-0.002259
255	entH_11	-0.014125	-0.021966	-0.007433	-0.203659	0.000254	-0.013641	-0.019478	0.000759	-0.02007	-0.011908	-0.005627	-0.068716	-0.0231	-0.017562	-0.01364	-0.033917	-0.016863	-0.023234	-0.0498	-0.006042	0.002119	-0.011462	-0.043563	-0.019499	-0.007295	0.004652	-0.005406	-0.025031	-0.024488	0.085352	-0.014477	-0.001243	-0.053808	-0.004448	-0.022186	-0.010574	-0.020448	-0.004689	0.000663	-0.003592	-0.02784	-0.008704	-0.005098	0.000493	-0.009181	-0.009441	0.001565	0.006832
88	entI_11	0.79919	0.765371	0.001254	0.593131	-0.000899	0.00022	0.86816	0.001152	0.803041	0.815646	0.84073	0.795471	-0.001089	-0.049071	0.000749	0.739028	0.841494	0.818902	0.774948	0.648449	0.869033	0.818008	0.866898	0.773353	0.729787	-0.004282	0.807154	0.813639	-9.8e-05	0.002409	-0.001917	0.003675	-0.001868	-0.000587	-0.003062	0.002523	-0.001727	-0.003527	0.003545	-0.006777	-0.004274	0.00079	-0.005427	0.000663	-2e-06	0.001252	-0.017181	0.005259
256	entI_11	0.775731	0.733313	0.012279	0.646005	0.00287	-0.012775	0.856097	0.000627	0.792475	0.83411	0.835326	0.782884	-0.009315	-0.035401	-0.01105	0.682199	0.856841	0.805134	0.757348	0.679666	0.874488	0.831968	0.87102	0.806596	0.679732	-0.003783	0.811773	0.830362	-0.012185	-0.019065	-0.008259	0.002084	-0.000986	-0.006471	-0.019274	-0.017663	-0.018051	-0.002248	0.006987	-0.026676	-0.030693	-0.007486	0.00347	-0.00025	-0.003432	-0.010574	0.01292	-0.019821
89	entJ_11	-4.9e-05	0.000296	0.004881	0.851454	0.000594	0.000172	-0.004076	0.003732	0.889436	0.002608	0.890073	-0.09712	-0.001105	-0.010795	0.004797	-0.020979	-0.001455	3.7e-05	-0.08293	-0.002377	-0.001652	-0.001182	0.000417	0.002645	-0.003957	-0.004349	-0.002849	-0.000269	-0.003255	0.00415	-0.000982	0.005756	-0.001445	-0.007131	0.00377	0.010515	-0.002211	-0.003833	-0.021772	-0.002229	0.001524	0.000776	0.003691	0.003027	0.001608	0.004737	-0.002239	-0.003265
257	entJ_11	-0.000243	-0.019421	0.011654	0.846949	0.009541	-0.01429	0.000621	0.005125	0.889572	-0.007088	0.89125	-0.066127	-0.010205	-0.05391	0.012883	-0.02572	0.000963	0.000382	-0.108672	-0.001727	-0.009948	-0.013537	-0.012999	-0.041224	-0.00925	0.006801	-0.00544	0.005032	-0.018833	-0.012142	-0.005489	-0.004978	-0.003023	-0.013248	-0.009411	-0.007514	-0.012351	-0.00746	0.01851	-0.025334	-0.034303	-0.013031	-0.00154	-0.0001	-0.009089	-0.009036	0.000926	-0.016324
92	entL_11	0.000116	0.853575	-0.001036	-0.129192	-0.004088	0.002824	-0.004593	-0.003384	0.002744	0.817999	0	-0.126051	-0.001467	-0.053783	-0.004895	-0.009496	0.869464	0.005121	0.814866	0.001334	0.006241	-0.005406	0.884778	0.822924	0.007696	-0.002982	0.001502	-0.006705	-0.00412	0.003559	0.003613	-0.006201	-0.000429	-0.003185	5.1e-05	-0.00222	-0.007317	-0.008219	-0.012704	-0.003917	0.014789	-0.002284	0.00373	0.004839	-0.005709	0.004961	-0.0055	-0.001914
260	entL_11	-0.009664	0.827452	0.000811	-0.103738	-0.001164	-0.025301	-0.009931	-0.00231	0.017217	0.842627	-0.001018	-0.071551	-0.0009	-0.028962	-0.025466	0.02157	0.868725	0.001274	0.815395	0.020504	0.012968	0.003811	0.87679	0.835923	0.011056	0.001342	-0.00382	-0.000909	-0.017182	-0.020227	-0.004001	-0.018015	-0.032685	-0.016644	-0.010741	0.001204	0.00094	-0.006755	0.002768	0.036533	0.012841	0.003686	0.003898	-0.010922	-0.010227	-0.006838	0.000141	-0.017618
93	entM_11	0.878997	0.8706	0.066097	0.76739	-0.00228	0.001683	0.886496	0.000836	0.880791	0.841743	0.877342	0.844996	0.004418	-0.062971	0.003348	0.871495	0.878764	0.859107	0.775308	0.821005	0.893639	0.849611	0.887037	0.826529	0.88661	-0.00466	0.874642	0.884752	0.007387	-0.001732	-0.002797	-0.015694	-0.011814	0.00729	-0.008387	2.4e-05	-0.011209	0.002055	-0.015875	-0.00206	0.015054	-0.000914	0.004012	0.000796	0.000412	0.002698	-0.012082	-0.013756
261	entM_11	0.871711	0.851671	0.050865	0.785622	-0.002806	-0.01436	0.880027	-0.003108	0.879988	0.845036	0.873147	0.835509	-0.021852	-0.071599	-0.008346	0.862563	0.874988	0.847933	0.822309	0.846445	0.889046	0.854177	0.889809	0.833164	0.871097	0.005304	0.878061	0.882813	-0.0114	-0.020125	-0.01171	-0.021505	-0.016611	0.000121	-0.017744	-0.002539	-0.015767	-0.002974	-0.000156	-0.023316	0.060592	-0.004807	0.005309	-0.008796	-0.00869	-0.01326	-0.017766	-0.010236
94	entN_11	0.790691	0.794492	0.000821	0.695261	-0.005964	0.009477	0.865445	0.000272	0.73333	0.823551	0.846697	0.82983	-0.007458	-0.086019	-0.000155	0.736482	0.859817	0.8589	0.797107	0.521042	0.761169	0.84303	0.873353	0.787732	0.64386	-0.00582	0.770201	0.827342	-0.001476	0.000245	-0.005359	-0.01676	-0.006277	-0.003368	-0.000816	-0.004558	9.3e-05	0.002894	-0.021084	-0.002265	-0.010964	0.001992	-0.000965	0.007214	-0.010141	-0.011317	0.006895	0.006029
262	entN_11	0.749717	0.757336	-0.004308	0.713584	-0.001097	-0.015174	0.852586	-0.002382	0.70515	0.820891	0.824513	0.816109	-0.005344	-0.050266	0.003754	0.702261	0.841593	0.850818	0.799098	0.554506	0.766879	0.826474	0.846686	0.802071	0.60802	0.00106	0.742775	0.835014	-0.020741	-0.018313	-0.015099	-0.019681	0.000243	-0.029897	-0.024227	-0.001434	-0.006064	-0.001114	0.004381	0.002215	-0.036633	-0.004302	-0.005917	-0.010319	-0.029263	0.017157	-0.008474	-0.011685
96	entO_11	0.838628	0.792709	0.005869	0.762674	-0.001023	0.000533	0.879415	0.009906	0.806416	0.856879	0.873244	0.854988	0.005788	-0.074709	-0.003688	0.770237	0.888571	0.87557	0.820975	0.690524	0.897528	0.857842	0.895802	0.841133	0.762251	-0.006318	0.814696	0.849099	-0.015638	-0.002923	0.005174	-0.000503	-0.008658	-0.002911	-0.000935	-0.006658	0.013256	0.004558	-0.022939	-0.013487	-0.020736	-0.004171	-0.00648	-0.003476	-0.013379	-0.000668	0.006218	-0.016196
264	entO_11	0.824803	0.76065	0.002633	0.776841	-0.003095	-0.027698	0.85871	0.023344	0.79028	0.855114	0.875	0.854453	0.001842	-0.021993	-0.001151	0.730258	0.882734	0.872346	0.835636	0.667263	0.876279	0.851001	0.87101	0.850115	0.720882	-0.002194	0.801399	0.845569	-0.027076	-0.026518	0.004511	-0.031454	-0.030428	-0.012149	-0.015667	-0.001952	-0.031802	0.006895	-0.00543	0.022715	0.057924	-0.005554	-0.000637	-0.005523	-0.015625	-0.003797	-0.019037	-0.00186
99	entR_11	0.000598	0.013796	-0.00111	0.813226	7.1e-05	-0.001288	-0.001122	-0.004723	0.869256	0.003697	0.880392	-0.102185	0.000843	-0.088234	0.003337	-0.038937	0.004099	0.004298	-0.224083	0.001416	-0.00216	-0.000472	0.01031	0.018555	0.003436	-0.003064	-0.002167	0.002894	0.002193	-0.000953	-0.046771	0.006908	-0.002451	-0.004169	0.00494	0.003093	-0.001331	0.000704	-2.2e-05	-0.002432	0.000683	-7.6e-05	-0.002697	-0.016676	-0.002545	-0.000104	0.028136	0.000198
268	entR_11	0.008398	0.011804	-0.008964	0.819854	-0.010775	-0.000497	0.026115	-0.008941	0.868549	-0.009056	0.874384	-0.221248	-0.011072	-0.063851	-0.007334	0.030254	0.004585	0.037678	-0.09552	-0.011013	0.027937	0.021845	0.019809	0.087567	-0.007677	0.01923	-0.014791	-0.039058	-0.018156	-0.014182	0.014034	-0.00071	-0.246704	-0.020673	-0.000408	-0.020502	-0.002045	-0.001006	0.020487	-0.030102	-0.030791	-0.017212	0.013585	0.009074	0.012221	-0.004677	-0.000201	-0.009645
101	entX_11	0.849027	0.841731	0.808789	0.770089	0.8552	0.863877	0.875576	0.888428	0.866602	0.83281	0.88317	0.81863	0.848472	0.804397	0.844368	0.83998	0.866124	0.866166	0.831232	0.819594	0.873848	0.827965	0.879037	0.822131	0.846002	0.892623	0.867453	0.880657	0.869588	0.863687	0.856738	0.842347	0.876531	0.876695	0.874016	0.871239	0.873485	0.872669	0.866348	0.861413	0.865235	0.841139	0.874024	0.851253	0.867892	0.872742	0.878445	0.8508
270	entX_11	0.8508	0.838904	0.805919	0.82898	0.876707	0.863768	0.874395	0.890228	0.854514	0.834534	0.887662	0.827395	0.831564	0.794605	0.843043	0.836024	0.878276	0.864468	0.826722	0.851055	0.879316	0.827459	0.884435	0.832873	0.844833	0.888284	0.877818	0.881095	0.879017	0.871651	0.859102	0.853616	0.881676	0.881897	0.875049	0.882829	0.870432	0.877553	0.871879	0.868207	0.869169	0.842222	0.867805	0.857011	0.870563	0.879291	0.879369	0.852035
102	entY_11	0.808126	0.79948	0.127428	0.777602	0.820176	0.794574	0.868958	0.443455	0.702481	0.838832	0.871885	0.842137	0.081615	0.75808	0.007585	0.781787	0.870407	0.836029	0.841701	0.705982	0.879539	0.854207	0.886939	0.846742	0.754528	0.436962	0.831834	0.872668	0.848359	0.772389	0.761622	0.1396	0.844941	0.833349	0.751375	0.685446	0.641881	0.608207	0.622595	0.842382	0.798316	0.08685	0.79901	0.813093	0.457171	0.131949	0.34205	0.806497
271	entY_11	0.790518	0.764411	0.119585	0.781397	0.796243	0.802819	0.867717	0.422229	0.647951	0.847126	0.872907	0.844395	0.106149	0.731808	0.035186	0.743792	0.878607	0.807745	0.840022	0.712787	0.877427	0.85122	0.890799	0.850283	0.743409	0.365805	0.835163	0.876735	0.847672	0.769484	0.745557	0.148413	0.849744	0.844655	0.745025	0.665146	0.612763	0.596709	0.657742	0.846649	0.772191	0.061633	0.75808	0.805116	0.462214	0.127292	0.362994	0.802675
39	ermA-9,4	-0.00289	0.807538	0.011337	-0.245231	0.006804	0.000943	-0.010814	0.031589	-0.002684	0.586943	-0.003921	-0.179332	-0.002934	-0.028139	-0.004549	0.07985	-0.000122	0.856257	-0.123216	0.845685	0.012901	0.013507	-0.000591	-0.030567	0.010283	-0.032189	-0.00305	0.882139	-0.004228	-0.00265	-0.007797	0.009386	0	0.001662	4.9e-05	0.003782	0.010138	0.002881	0.818161	0.003971	1.2e-05	0.0167	0.010808	0.004302	0.023573	0.875262	0.00481	0.003054
206	ermA-9,4	0.00089	0.809264	0.003419	-0.17716	-0.000581	0.003342	-0.002402	0.017244	-0.00046	0.012256	-0.000823	-0.074333	0.00892	-0.074695	-0.002079	-0.021219	-0.005979	0.855052	-0.074553	0.818881	0.001698	-0.009482	-0.000196	-0.022173	-0.002998	0.000336	-0.00459	0.879616	0.000809	0.006801	0.008131	0.00234	-0.00445	0.004938	0.002122	-0.004349	-0.001595	0.002623	0.824044	-0.011284	-0.013507	0.007958	0.005318	0.002762	-0.005882	0.87956	-0.012464	-0.000652
42	ermC-8,1	-0.002046	-0.002118	0.003834	-0.367617	0.009278	0.001872	-0.003075	0.005187	0.015335	0.013483	0.00405	-0.199418	0.018966	-0.083338	0.023514	0.078104	-0.000789	-0.004958	0.849979	-0.001114	0.892679	0.860988	0.893343	-0.004082	0.000489	-0.0041	0.003532	0.887385	-0.008391	0.878154	0.88011	0.871133	0.830047	0.884722	0.004064	0.001461	0.880606	0.875887	-0.021006	0.884794	0.00313	-0.00329	0.878465	0.87656	-0.004512	0.00823	-0.001041	-0.000126
209	ermC-8,1	-0.001898	0.002518	-0.007992	-0.155143	0.003911	-0.004063	0.000738	0.003942	-0.005989	0.002964	-0.001624	-0.044938	0.039714	-0.041621	0.00562	0.004711	0.00359	0.002604	0.861027	-0.008678	0.893494	0.855389	0.88552	0.006474	-0.001211	-0.012747	-0.007482	0.885544	-0.004328	0.877093	0.874143	0.871187	0.885024	0.881578	-0.008926	0.002738	0.880871	0.875458	-0.004447	0.873595	0.007708	0.016429	0.868526	0.873709	-0.009352	0.000934	-0.005454	0.001075
43	ermC-8,2	0.007796	-0.001489	0.005594	-0.321097	0.004785	-0.002204	0.005547	0.005661	0.020816	0.014892	0.002368	-0.123483	-0.001645	-0.07637	0.020425	0.030876	0.003755	0.019283	0.859217	0.00115	0.89545	0.857915	0.894657	-0.002685	-0.002521	-0.001668	-0.000385	0.893271	0.063241	0.879094	0.879065	0.86423	0.873534	0.887641	-0.002533	0.010676	0.882447	0.882031	0.008124	0.887456	0.002056	-0.004414	0.874143	0.880465	-0.000637	0.089371	0.001602	0.002207
210	ermC-8,2	0.003019	0.006796	-0.007878	-0.286968	0.01673	-0.00789	0.009694	0.011338	0.015161	0.024878	0.014638	-0.154286	-0.010054	-0.059047	0.018116	0.052971	0.00869	-0.014061	0.858103	0.00227	0.894241	0.857974	0.887495	-0.014701	-0.000116	0.029397	0.000399	0.89226	0.116001	0.88118	0.884562	0.865247	0.879164	0.889764	0.013246	0.018083	0.880782	0.876689	0.01476	0.886825	0.024243	0.008418	0.874715	0.88328	0.006349	0.101024	-0.001597	-0.005878
123	etD_11	0.002565	0.012862	-0.009949	-0.212458	-0.004847	0.010642	-5.5e-05	-0.002105	0.006295	0.003826	0.00274	-0.102804	-0.003039	-0.062285	-0.001382	-0.018336	-0.001491	-0.001985	-0.111367	0.006155	0.001446	-0.009912	-0.001126	-0.002042	0.012597	-0.003014	0.006403	0.000156	0.00085	0.003182	0.005845	4.3e-05	-0.008253	-0.004403	0.000886	-0.00509	-0.002231	-0.000992	-0.008633	-0.002717	0.002851	9.2e-05	-0.01029	-0.000432	0.000641	-0.001775	-0.034378	-0.00265
293	etD_11	-0.000192	-0.010386	-0.009184	-0.160149	0.023179	-0.014914	0.002571	0.018931	0.017033	0.000958	-0.004074	-0.126562	-0.004934	-0.039152	-0.001353	-0.027519	-0.008131	0.023984	-0.073583	0.014861	0.002689	0.030996	-0.003791	0.033023	0.005664	0.031747	0.001547	2e-05	-0.010536	-0.010869	-0.007746	-0.005641	0.001507	-0.007469	-0.002368	-0.001361	-0.004316	0.000615	-0.000585	0.004365	-0.014978	-0.001507	-0.005161	0.018811	-0.002413	-0.014147	-0.006721	-0.004864
62	far1_10	-0.000303	-4e-06	0.005673	-0.268878	-0.0013	-0.00682	0.004405	-0.002337	0.006435	0.002401	-0.006739	-0.187809	-0.002361	-0.061314	0.004185	0.08575	0.004964	-0.002297	-0.195621	-0.005697	0.004505	0.012655	-0.001014	-0.000264	-0.00249	-0.002378	0.000559	0.020168	0.009192	0.009937	-0.000449	0.011975	-0.018786	-0.000398	-0.002188	0.003404	-0.015377	0.006663	-0.008051	0.000538	0.001329	0.003101	0.005515	0.012183	0.008149	-0.002065	0.005316	0.00169
229	far1_10	0.004992	-0.010769	0.008092	-0.241989	0.01775	0.008966	0.002376	0.004598	-0.016895	-0.00643	0.004125	-0.155384	-0.004209	-0.008615	0.015054	0.114938	-0.012977	-0.025807	-0.092595	-0.012722	0.017092	0.013333	0.078081	0.036409	0.004299	0.028942	0.022321	0.026176	-0.000104	0.017621	-0.01061	-0.000699	0.021221	-0.003654	-0.000923	0.004445	0.011218	0.056414	0.001042	-0.017534	0.027277	0.001794	-0.002152	-0.008145	0.012899	-0.001621	0.006005	-0.001535
7	gapA_11	0.850423	0.848418	0.789073	0.766977	0.881484	0.858483	0.879285	0.888219	0.868724	0.835074	0.855779	0.802911	0.86789	0.82651	0.856242	0.865299	0.866164	0.869417	0.791127	0.846427	0.877885	0.833115	0.876422	0.814886	0.858265	0.893765	0.876585	0.884666	0.8687	0.860931	0.862509	0.854123	0.878581	0.873279	0.8671	0.864067	0.867551	0.870037	0.859954	0.860192	0.864453	0.850868	0.873119	0.856041	0.860148	0.872118	0.879412	0.852603
175	gapA_11	0.849703	0.817744	0.813585	0.741555	0.879039	0.850905	0.874759	0.87792	0.861384	0.832289	0.886772	0.799056	0.841754	0.815816	0.854795	0.80903	0.867747	0.82756	0.797102	0.853225	0.879436	0.81705	0.877231	0.834055	0.84567	0.889573	0.880326	0.889	0.854418	0.858459	0.858805	0.856721	0.869247	0.876167	0.859778	0.867654	0.848809	0.86637	0.860451	0.871723	0.872926	0.84187	0.867297	0.849803	0.86854	0.870709	0.875838	0.849199
115	hl_11	0.870428	0.851885	0.820488	0.767435	0.886827	0.872604	0.888313	0.885856	0.879553	0.841047	0.878827	0.832815	0.873203	0.789878	0.854033	0.864749	0.874355	0.873447	0.81205	0.860846	0.889276	0.833772	0.885552	0.836077	0.86639	0.893216	0.876924	0.880603	0.883449	0.863152	0.869375	0.854919	0.890067	0.882478	0.880416	0.870758	0.868035	0.863245	0.852532	0.874654	0.879747	0.848971	0.868337	0.864108	0.875361	0.872786	0.879442	0.860865
284	hl_11	0.84981	0.806717	0.774718	0.766658	0.870683	0.846733	0.873236	0.880317	0.853198	0.824344	0.874822	0.832195	0.863419	0.765451	0.844147	0.799746	0.8509	0.824229	0.816559	0.822731	0.881746	0.815924	0.861166	0.809233	0.83967	0.873722	0.85725	0.842548	0.84656	0.857049	0.846264	0.850999	0.875209	0.866494	0.85776	0.866679	0.85802	0.856259	0.862202	0.861844	0.844492	0.843662	0.851428	0.862941	0.856839	0.873439	0.872615	0.857826
116	hla_11	0.812291	0.833951	0.767302	0.715641	0.861371	0.860434	0.883746	0.879049	0.846819	0.789333	0.871933	0.729158	0.82315	0.761855	0.792372	0.802807	0.803183	0.853225	0.697672	0.795507	0.823963	0.714639	0.835808	0.732588	0.784129	0.891304	0.845546	0.853726	0.883202	0.854555	0.846565	0.824552	0.873508	0.870903	0.871279	0.854742	0.834593	0.862433	0.848401	0.856335	0.877983	0.811512	0.875293	0.851787	0.870801	0.867388	0.853301	0.836986
285	hla_11	0.794822	0.736205	0.663711	0.729559	0.843382	0.83327	0.861323	0.86139	0.810491	0.737041	0.859162	0.738019	0.80692	0.739268	0.72248	0.711646	0.749303	0.801198	0.69702	0.756703	0.819699	0.636724	0.794696	0.686401	0.696473	0.873773	0.795702	0.83397	0.871441	0.857305	0.804104	0.837381	0.866691	0.866827	0.852834	0.864572	0.835312	0.850601	0.859874	0.844454	0.848357	0.814284	0.854261	0.864706	0.85764	0.871812	0.872918	0.842478
117	hlb_11	0.000513	0.006833	-0.004809	-0.230157	-0.003985	0.842869	-0.001052	0.094623	0.008511	-0.004415	0.007374	-0.11181	0.01024	-0.076852	0.008031	0.026645	0.843513	0.019784	-0.068805	0.0041	0.116719	0.235817	0.124715	-0.008638	-5.3e-05	0.041228	0.001287	0.001441	0.799714	0.244412	0.080247	-0.005008	0.04362	0.235525	0.398247	0.408941	0.200981	0.216167	0.174652	-0.00348	0.41149	-0.001494	0.592183	0.009483	4.2e-05	0.342099	0.862892	0.791254
287	hlb_11	-0.001845	0.002163	-0.028936	-0.156255	0.034148	0.833287	0.006393	0.059668	0.01238	0.000334	0.009262	-0.198489	0.019332	-0.027768	-0.007275	-0.007011	0.828724	0.078494	0.010746	0.001637	0.157123	0.265603	0.149174	0.000807	0.004093	0.02638	0.032178	0.002668	0.807597	0.266413	0.095006	0.013428	0.127551	0.254212	0.435155	0.426833	0.278461	0.25508	0.216849	0.087751	0.533865	-0.010535	0.616515	0.022874	-0.002648	0.402278	0.794943	0.809895
118	hlb_12	-0.003315	0.013017	-0.003846	-0.27422	0.002469	0.778344	-0.001696	0.027267	-0.002501	0.002208	0.039584	-0.073513	-0.004985	-0.033988	0.010095	-0.002005	0.82266	0.019864	-0.104138	0.011836	0.023934	0.123473	0.038564	0.025156	-0.008706	0.012201	0.010707	-0.006145	0.733213	0.300132	0.06879	0.005851	0.185292	0.454019	0.450069	0.349991	0.375968	0.319183	0.240618	0.111899	0.420082	-0.002067	0.519279	0.02443	0.015818	0.378909	0.818532	0.715002
288	hlb_12	0.006606	-0.019321	0.021504	-0.234991	0.028547	0.818189	0.013375	0.066879	-0.008027	0.004373	0.021338	-0.239257	0.016971	-0.078589	0.011532	-0.01465	0.810501	0.103157	-0.099503	0.001779	0.069822	0.080872	0.103822	-0.026214	-0.001607	0.044537	0.011216	-0.013708	0.732272	0.31553	0.179325	0.02248	0.38065	0.271098	0.394857	0.383481	0.31413	0.292387	0.253834	0.0659	0.407398	0.029725	0.496496	0.026118	0.021134	0.296887	0.8478	0.696377
119	hld_11	0.850461	0.804977	0.791937	0.848939	0.882267	0.845846	0.886008	0.896462	0.839544	0.857892	0.893671	0.867709	0.87606	0.835061	0.840611	0.804037	0.887585	0.875093	0.863801	0.801574	0.89324	0.854129	0.894297	0.863557	0.831793	0.895771	0.869675	0.88223	0.876096	0.870144	0.855287	0.839744	0.875558	0.875644	0.881209	0.884398	0.880129	0.879212	0.868733	0.868944	0.869426	0.843483	0.880249	0.861984	0.869925	0.870611	0.753815	0.844387
289	hld_11	0.832779	0.795145	0.751205	0.845744	0.877042	0.859317	0.885373	0.89452	0.840043	0.864183	0.896353	0.870337	0.870029	0.833078	0.840644	0.750553	0.884879	0.860513	0.856128	0.833658	0.894125	0.857886	0.891573	0.858928	0.829488	0.889344	0.85566	0.8795	0.867423	0.876116	0.853091	0.850324	0.879488	0.873963	0.879526	0.881627	0.874153	0.8776	0.874138	0.87477	0.86617	0.843787	0.873519	0.872446	0.873624	0.871449	0.8711	0.84118
105	hlgA_11	0.760476	0.754011	0.683742	0.61101	0.846278	0.83553	0.84663	0.869754	0.757575	0.702497	0.848084	0.514555	0.695273	0.714874	0.702051	0.715051	0.644338	0.811414	0.47387	0.686623	0.802566	0.618655	0.760682	0.422391	0.705402	0.879175	0.793005	0.827657	0.860752	0.837341	0.801883	0.795024	0.844498	0.84978	0.847703	0.851236	0.835589	0.843902	0.824469	0.831907	0.848905	0.786534	0.85182	0.823092	0.850361	0.847524	0.862599	0.809844
274	hlgA_11	0.743694	0.703566	0.609107	0.643752	0.835045	0.833209	0.837078	0.872815	0.74602	0.719713	0.834129	0.552498	0.702038	0.665143	0.721718	0.695803	0.667905	0.80651	0.5013	0.709154	0.779802	0.630413	0.758031	0.444677	0.695665	0.876193	0.794146	0.828079	0.862891	0.837914	0.797326	0.808988	0.85778	0.868021	0.845147	0.854952	0.824207	0.843618	0.836038	0.834097	0.849715	0.804939	0.844083	0.833069	0.856592	0.866235	0.865931	0.809136
120	hl-III_11	0.756292	0.75207	0.707059	0.641504	0.821667	0.809111	0.836749	0.845893	0.784721	-0.000975	0.825392	-0.065784	0.705582	0.718612	0.68965	0.723817	-0.001807	0.782348	-0.127012	0.642535	0.000926	0.000609	0.003628	0.001127	0.683361	0.842903	0.763149	0.835646	0.867768	0.757003	0.774914	0.798782	0.775203	0.80955	0.781431	0.775173	0.713849	0.77845	0.727296	0.772855	0.848477	0.786953	0.857984	0.777435	0.850332	0.845289	-0.002136	0.739383
290	hl-III_11	0.743912	0.737615	0.65528	0.67157	0.825764	0.825608	0.820598	0.828526	0.768732	0.006412	0.834636	-0.10583	0.681176	0.69933	0.669155	0.65142	0.01365	0.770349	-0.094556	0.668515	0.012112	0.008401	0.016049	0.03847	0.644036	0.819947	0.748214	0.825963	0.875339	0.758485	0.762737	0.820585	0.784962	0.813915	0.755013	0.752368	0.695896	0.766119	0.746446	0.775148	0.84459	0.794873	0.850098	0.763047	0.856899	0.839887	-0.002286	0.735027
34	hp_blaI_611	0.838644	0.818876	0.404985	0.858765	0.893458	0.709592	0.868816	0.872493	0.873539	0.817255	0.888954	0.8224	0.783083	0.869653	0.881758	-0.022124	0.811403	0.84669	0.798758	0.723173	0.877989	0.840292	0.879923	0.808175	0.876353	0.89162	0.891504	0.852973	0.879625	0.839575	0.824902	0.844639	0.855609	0.846944	0.843734	0.843714	0.830278	0.857939	0.834006	0.847369	0.871228	0.840046	0.869313	0.841411	0.867017	0.869824	0.002938	0.84032
201	hp_blaI_611	0.807936	0.774118	0.397108	0.858757	0.892706	0.692989	0.84447	0.849849	0.858767	0.812989	0.880741	0.799141	0.780742	0.871423	0.868688	-0.023724	0.84412	0.827474	0.778585	0.729119	0.874232	0.827961	0.851109	0.793215	0.869535	0.891678	0.893486	0.842296	0.879151	0.830087	0.821515	0.838374	0.8626	0.838517	0.839393	0.831254	0.815816	0.831533	0.842099	0.842447	0.872531	0.827639	0.862852	0.833733	0.860644	0.865586	-0.004133	0.82974
35	hp_blaR_611	0.844684	0.823312	0.691615	0.846967	0.892964	0.857622	0.879494	0.886653	0.848302	0.850056	0.889606	0.84545	0.583805	0.863876	0.883451	-0.01976	0.889747	0.87412	0.846069	0.740542	0.896895	0.844452	0.892918	0.836339	0.883541	0.895842	0.881593	0.852636	0.871719	0.850769	0.806011	0.804312	0.861617	0.862052	0.862766	0.87259	0.858998	0.870124	0.855509	0.840077	0.846299	0.810087	0.852943	0.816022	0.845483	0.859137	0.005033	0.813259
202	hp_blaR_611	0.822305	0.769284	0.709702	0.852309	0.891087	0.845662	0.858648	0.872808	0.835071	0.847741	0.894873	0.830705	0.547059	0.863828	0.877314	-0.06323	0.888208	0.845122	0.827702	0.756941	0.894776	0.83184	0.887699	0.834312	0.861254	0.897267	0.885935	0.854121	0.868176	0.841775	0.799702	0.787726	0.860584	0.854052	0.859418	0.868234	0.8482	0.860203	0.857455	0.840982	0.853702	0.777086	0.843168	0.802397	0.842102	0.844601	0.011462	0.822008
36	hp_blaR_612	0.835125	0.830341	0.28117	0.839775	0.888121	0.735802	0.883449	0.841929	0.876212	0.750766	0.889861	0.717741	0.816578	0.86919	0.885077	-0.027162	0.82887	0.883653	0.653845	0.740171	0.887026	0.746321	0.88109	0.539991	0.887286	0.892669	0.885088	0.870557	0.84232	0.754811	0.567663	0.537273	0.740597	0.768949	0.800828	0.818716	0.7838	0.807322	0.741529	0.711312	0.753926	0.561046	0.809768	0.59906	0.743094	0.749187	0.003638	0.549486
203	hp_blaR_612	0.821375	0.819659	0.24571	0.849809	0.891059	0.710497	0.875965	0.761589	0.866415	0.70083	0.888407	0.695318	0.822829	0.872433	0.878755	-0.00211	0.820708	0.867169	0.635039	0.777556	0.877889	0.743859	0.872486	0.465508	0.883714	0.882976	0.887006	0.857192	0.821838	0.726439	0.533797	0.524524	0.752328	0.751818	0.766285	0.792192	0.763109	0.763068	0.758404	0.678835	0.74694	0.532887	0.757096	0.600896	0.701984	0.688361	-0.008138	0.542667
33	hp_blaZ_611	0.877227	0.866789	0.792778	0.860515	0.89587	0.862161	0.879119	0.883584	0.888142	0.825439	0.891007	0.800292	0.839614	0.87233	0.888704	0.048222	0.842702	0.85288	0.790422	0.840761	0.833272	0.830204	0.861398	0.828148	0.894493	0.895971	0.891301	0.88569	0.878836	0.850637	0.84899	0.860803	0.86361	0.866065	0.853363	0.854665	0.838959	0.85809	0.839015	0.855385	0.869259	0.862419	0.865939	0.849797	0.865323	0.879454	0.001229	0.849226
200	hp_blaZ_611	0.867688	0.839594	0.794897	0.864187	0.896033	0.851144	0.866435	0.872177	0.881385	0.815855	0.885087	0.808351	0.840963	0.875721	0.878948	-0.053289	0.853852	0.833149	0.782211	0.847558	0.815967	0.828136	0.855384	0.82759	0.878885	0.893162	0.89476	0.875007	0.879028	0.844629	0.846923	0.85947	0.865068	0.858461	0.84529	0.851626	0.808415	0.846628	0.84035	0.850167	0.874414	0.854641	0.870473	0.84887	0.862593	0.863301	-0.002236	0.849924
166	hp_cat_611	0.001979	-0.00175	-0.006588	-0.147771	-0.003898	-0.000514	-0.001925	0.001291	-0.005081	-0.000946	-0.001129	-0.113796	0.003898	-0.071655	-9.2e-05	-0.02856	0.00437	-0.002435	-0.071159	0.002671	-0.006828	-0.00343	-0.006957	-0.011071	-0.002408	-0.003774	0.006442	0.003553	0.010571	-0.008561	-0.012886	-0.000485	-0.000769	-0.001543	-0.009606	-0.001013	-0.005383	-0.003384	-0.01358	-0.00041	-0.003363	-0.002569	-0.011751	-0.002893	-0.007939	-0.007926	-0.001085	-5.6e-05
338	hp_cat_611	-0.001262	-0.015724	0.025614	-0.190185	-0.005893	0.002133	-0.002051	0.003255	0.014688	-0.016022	-0.007106	-0.244595	-0.032732	-0.043017	0.001856	0.01332	0.002003	0.018011	-0.099087	0.017704	-0.010236	-0.015633	-0.015778	-0.004153	0.000773	0.000425	-0.014109	0.036232	-0.002988	-0.01457	-0.004669	0.008134	-0.005798	0.005845	0.009327	0	-0.001831	-0.006634	-0.010029	-0.008829	0.021231	-0.004846	0.001292	-0.032307	-0.004276	-0.000829	-0.009253	-0.005958
167	hp_cat_612	0.011304	-0.003658	-0.015665	-0.163792	0.000175	-0.006722	0.002765	0.003736	-0.003117	0.001044	0.003727	-0.065071	0.005609	-0.045196	-0.000919	0.078291	-0.002746	0.001169	-0.084953	-0.001967	0.005739	0.005657	-0.004536	-0.006223	0.015705	-0.018589	0.011177	0.005141	-0.000431	-0.005688	-0.003035	-0.004159	-0.001041	-0.005336	-0.005064	-0.004242	0.002709	-0.007532	-0.031679	-0.013751	0.015037	-4.1e-05	-0.002885	0.00052	0.011265	0.005643	0.002807	-0.004253
339	hp_cat_612	0.018248	-0.013624	0.089931	-0.180971	-0.007485	0.034049	-0.001419	-0.001603	-0.015853	-0.009173	0.027894	-0.071423	-0.005879	-0.064941	-0.01254	0.048979	-0.010109	-0.033558	-0.014168	-0.01646	-0.023866	-0.000449	-0.003857	-0.010889	-0.000125	0.001899	0.020394	0.028306	-0.006294	-0.02733	-0.016147	0.000579	-0.019258	-0.000328	-0.010672	0.006128	-0.006625	-0.009044	-0.000867	-0.028255	-0.051484	-0.005532	0.020109	0.011214	0.003121	0.01592	0.005453	-0.009579
168	hp_cat_613	8.2e-05	0.000292	0.002115	-0.098889	0.010344	0.004543	-0.003689	-0.004832	0.001366	-0.02398	-0.008753	-0.090242	-0.001329	-0.046042	0.004173	-0.029244	-0.001523	0.00124	-0.061256	-0.004103	-0.002757	-0.010777	-0.002404	-0.035713	0.000679	-0.007308	0.005211	-0.00022	-0.015115	-0.001167	0.010594	-0.010971	-0.001907	0.003525	-0.0069	-0.001372	-0.012757	-6.9e-05	-0.030485	-0.016384	-0.031868	0.006052	-0.002545	0.000474	-0.011323	0.017719	0.007086	-0.006637
340	hp_cat_613	-0.001565	-0.014833	0.008921	-0.238596	-0.014069	0.013108	0.003495	-0.00109	0.007481	0.019619	-0.005184	-0.270523	-0.006632	-0.064855	-0.009053	-0.025242	-0.017752	0.02682	-0.114134	0.004374	0.007693	0.002841	0.007648	0.037473	0.001408	0.014678	-0.003689	0.007405	0.00506	0.02258	0.004044	0.000938	-0.00505	-0.014457	0.019884	-0.001747	-0.01647	-0.01563	-0.008449	-0.01925	0.041299	0.001958	0.000119	-0.019291	-0.020425	-0.009886	-0.008131	-0.011832
164	hp_cfr_611	7.1e-05	0.015661	-0.017872	-0.15202	-3.6e-05	0.004118	0.002434	-0.000523	0.014587	-0.008988	-0.019533	-0.071587	-0.009921	-0.032397	-0.002566	-0.054402	0.001753	-0.00412	-0.053329	-0.007407	-0.001795	-0.004628	0.036393	-1.8e-05	-0.000684	-0.008513	-0.007245	-0.004691	-0.038181	0.00229	-0.017491	0.00305	0.02552	0.005101	-0.009359	0.034962	-0.011845	-0.017041	-0.031332	0.015015	-0.003197	-0.004602	-0.002462	-0.007127	-0.006398	-0.01571	-0.008424	0.002166
336	hp_cfr_611	-0.01174	0.005236	0.035548	-0.119231	-0.023386	0.023482	-0.001131	-0.009543	0.000534	0.024873	-0.002691	-0.106223	0.002223	-0.053386	0.008037	0.037241	0.029217	-0.023073	-0.073947	0.013258	0.07984	-0.026513	0.048254	-0.04448	-0.035485	0.005141	-0.01018	-0.021569	-0.000557	-0.036643	0.018853	0.019781	0.002307	0.008372	-0.017384	0	-0.013391	-0.005727	0.004521	-0.004616	-0.051295	0.008207	-0.009051	0.044523	0.00361	0.003431	-0.008579	0.04117
82	hp_entCM14_611	0.002721	-0.002224	0.001554	-0.280353	-0.002708	-0.005335	-0.001955	0.000427	0.002496	-0.001669	0.001908	-0.203512	-0.005501	-0.06607	-0.001706	-0.000261	-0.002804	0.000788	-0.146353	-0.00106	0.000533	-0.006951	-0.000133	0.00795	-0.00068	-0.004587	0.000549	-0.0014	0.005993	-0.00129	-0.018588	0.001193	-0.003508	-1.1e-05	0.000938	0.000543	0.000851	0.001578	-0.005268	-0.001081	-0.001921	5.3e-05	0.000757	0.001581	0.00424	-0.011639	0.004303	-0.00046
250	hp_entCM14_611	-0.001757	-0.013381	0.021788	-0.309629	0.011551	-0.025344	-0.000886	-0.005196	-0.024117	-0.059297	-0.000678	-0.169017	-0.008812	-0.027815	-0.016972	0.036435	-0.000892	-0.029791	-0.25129	-0.006552	-0.004544	-0.048369	-0.000632	-0.036492	0.001781	0.028154	0.010912	-0.044892	-0.002258	0.009964	0.007195	-0.008569	-0.001557	-0.007185	-0.025988	-0.018545	-0.023411	0.013819	0.006186	0.015217	0.031528	-0.013233	0.0007	0.00167	0.000431	-0.012768	-0.012727	0.016379
83	hp_entCM14_612	-0.002148	0.000636	0.005779	-0.275652	0.002851	0.00187	-0.003804	-0.002101	0.004581	0.005477	0.001471	-0.141852	-0.005321	-0.081008	0.004018	-0.045217	-0.001248	-0.010357	-0.133425	0.002853	0.000805	-0.00123	0.002399	0.000756	-0.003203	0.003728	0.003786	-0.006678	-0.008452	0.002168	0.000311	-0.002978	0.001463	-0.004662	0.00582	-0.001036	-0.007334	0.002652	-0.000961	5.4e-05	0.015399	0.000148	0.00802	-0.001811	-0.00701	-0.00653	-0.006448	0.004503
251	hp_entCM14_612	-0.000673	-0.019585	0.027491	-0.099247	0.004162	-0.018503	0.001141	-0.001182	0.01828	-0.02127	0.002993	-0.086784	-0.018073	-0.047072	-0.015068	-0.034866	-0.002471	-0.025097	-0.097963	-0.005902	0.000488	-0.025152	-0.008901	-0.027394	0.001247	0.023008	-0.006834	-0.004973	-0.011951	-0.014732	0.005484	-0.003238	0.005021	-0.013077	-0.015437	-0.02052	-0.027701	0.002911	0.019753	-0.022766	0.044407	-0.005627	-0.007131	-0.005581	-0.018615	-0.006202	-0.009513	-0.02464
90	hp_entK_611	0.000769	0.000423	0.00439	-0.110877	-0.002249	-0.007996	0.01461	0.888744	0.000997	-0.009384	0.00119	-0.085229	-0.002713	-0.034319	0.003191	-0.036439	0.005457	0.003341	-0.134799	0.008752	-0.001148	-0.007225	0.002435	0.009922	-0.003781	-0.002159	0.002479	0.011063	-0.002129	0.000672	-0.001671	0.02136	-0.001833	-0.000486	-0.003115	-0.004324	-0.001517	-0.002677	-0.011885	0.003056	-0.0038	-0.001196	-0.001022	0.000562	0.004766	-0.002032	0.004866	0.004355
258	hp_entK_611	-0.012413	-0.03097	0.006574	-0.360921	0.001871	0.000286	-0.000788	0.887652	-0.018455	-0.028031	-0.001722	-0.063482	0.006241	-0.021062	-0.015015	0.004298	0.01479	-0.001505	-0.146417	0.010494	0.013735	-0.019114	0.001064	-0.039501	-0.000377	0.006105	0.001094	-0.002823	-0.008442	-0.026474	0.011347	-0.01585	-0.012708	-0.00807	-0.017734	-0.012692	-0.017515	0.008853	-0.000559	-0.021451	0.040783	-0.008908	-0.00532	-0.006999	-0.008871	-0.004607	-0.005042	-0.004118
91	hp_entK_612	-0.003759	0.00233	0.000867	-0.275911	-0.001625	0.007462	0.003519	0.891132	-0.001165	0.00204	-0.00052	-0.081125	-0.016861	-0.04931	0.020235	-0.004518	0.000333	-0.000461	-0.01177	-0.005224	0.008869	0.006344	0.004287	-0.022242	-0.002662	-0.003133	-0.003315	0.018733	0.001366	0.000643	0.000465	-0.002275	-0.002975	-0.000678	-0.004978	-0.002028	0.003746	-0.002057	-0.002291	0.004144	-0.005406	-0.000977	0.004749	0.005384	0.003303	-0.001536	0.009863	-0.00779
259	hp_entK_612	-0.012296	-0.045513	0.001293	-0.212459	-0.002459	0.002572	-0.001727	0.889727	-0.0087	-0.010714	0.001185	-0.121835	-0.013565	-0.075848	0.007776	0.008611	-0.010908	-0.006958	0.013297	0.047655	-0.001119	-0.014127	-0.005861	0.005379	-0.000438	0.007778	0.000556	-0.00414	0.008947	-0.016793	-0.010555	-0.010195	-0.013953	-0.007224	0.002254	-0.010404	0.020058	0.00015	-0.002271	-0.016548	0.03149	-0.008161	-0.001927	-0.00818	-0.001129	-0.010649	-0.010002	-0.01638
95	hp_entN_611	0.854806	0.849361	0.021136	0.80186	-0.019209	-0.003226	0.886602	-0.00059	0.845347	0.85229	0.878906	0.858521	0.004694	-0.054476	0.001208	0.849063	0.88422	0.886315	0.850703	0.754472	0.84555	0.85853	0.894609	0.848079	0.821481	-0.000541	0.854292	0.874427	-0.001459	-0.001999	-6e-06	-0.01939	0.002221	-0.000511	-0.000724	-0.002948	0.000532	0.000257	-0.029115	0.039263	0.021148	-0.000408	-0.007055	-0.003539	-0.006339	-0.009124	-0.001841	-0.00367
263	hp_entN_611	0.84026	0.834407	0.020799	0.797933	-0.002836	-0.005486	0.873164	-0.002055	0.826622	0.846822	0.880408	0.856556	-0.003308	-0.042145	-0.019821	0.832543	0.884057	0.881203	0.858046	0.746401	0.825452	0.86489	0.871153	0.85555	0.790581	-0.001117	0.845299	0.86776	-0.001578	-0.031317	-0.014588	-0.029489	-0.027827	-0.01717	-0.026949	-0.015885	-0.025069	-0.017095	0.008035	0.018225	-0.068832	-0.012412	0.001158	-0.009073	-0.002297	-0.00604	-0.006369	-0.025098
97	hp_entQ_611	0.001025	-0.004755	-0.000698	-0.235863	0.000919	-0.00356	-0.005347	0.865015	0.000204	0.012237	-0.000298	-0.208008	0.006891	-0.077282	-0.017011	0.012661	-0.004107	-0.003746	-0.075596	-0.000459	-0.001044	-0.00094	-0.016849	0.013853	0.000604	-0.006986	0.001131	0.000771	0.00146	-0.002791	0.002837	-0.002428	0.003367	-0.00026	0.011526	0.000939	0.00028	0.001262	-0.01367	0.00611	-0.049397	-0.000113	-0.002153	0.00738	-0.007098	-0.004034	0.021733	0.000176
265	hp_entQ_611	-0.004084	-0.127847	0.007697	-0.276326	-0.007696	0.00961	-0.009443	0.893698	-0.003664	-0.019372	-0.003557	-0.097383	-0.014772	-0.047559	-0.012438	-0.041472	-0.009961	-0.024844	-0.060402	-0.013617	-0.005357	-0.017608	-0.026472	-0.101657	-0.007953	0.012536	-0.003525	-0.037724	-0.01855	-0.034946	-0.027458	-0.005018	-0.034751	-0.002194	-0.027696	-0.018178	-0.020615	-0.00473	-0.005546	-0.027323	-0.079847	-0.001366	-0.01017	-0.01507	-0.017643	0.002575	-0.005456	-0.016638
98	hp_entQ_612	0.001727	-0.000452	0.001886	-0.263532	0.00062	-0.003446	-0.004196	0.88885	-0.00579	-0.002158	0.003229	-0.212769	-0.000633	-0.082174	0.018728	0.046574	-0.002423	-0.001699	-0.123721	-0.000364	0.001193	0.00259	0.030276	-0.000226	0.002509	-0.00794	-0.001095	0.002804	-0.001413	-0.003851	0.00121	0.003131	0.000685	-0.001284	-0.002658	-0.006726	0.00081	-0.001655	-0.007181	-0.000702	-0.024355	0.000226	0.003354	0.001132	-0.002313	-0.005957	0.003269	0.005484
266	hp_entQ_612	-0.004832	0.007089	-1.4e-05	-0.114034	0.002085	-0.021053	-0.004119	0.886784	-0.010449	0.009668	-0.003946	-0.135193	-0.009284	-0.002083	-0.022923	-0.010508	0.001182	-0.031718	-0.112533	-0.002784	-0.000547	-0.020276	0.00601	0.00714	0.00062	0.003434	-0.003883	0.000497	-0.021131	-0.011609	-0.010337	-0.004143	0.091683	-0.016316	-0.03436	-0.004892	-0.021918	-0.030587	0.003274	0.020012	-0.072323	-0.009125	0.000951	0.001834	-0.011079	-0.002847	0.009997	-0.026927
100	hp_entU_611	0.755076	0.72596	0.005765	0.63412	-0.001272	0.010258	0.81852	0.009304	0.67476	0.813007	0.833967	0.769579	8.3e-05	-0.065558	0.011178	0.682249	0.847751	0.830884	0.747613	0.594021	0.881865	0.817874	0.874837	0.760224	0.664602	-0.001662	0.789098	0.829342	0.008697	0.000384	0.004803	-0.00427	0.026102	0.00438	0.009978	0.007127	0.008368	0.005175	0.008431	0.007384	0.004229	-0.00336	0.022155	0.004956	0.007206	-0.01429	-0.84712	0.004592
269	hp_entU_611	0.728679	0.697186	0.029955	0.673722	0.01797	0.022142	0.819901	0.021962	0.636364	0.81852	0.82033	0.785023	-0.016555	-0.065162	-0.004942	0.645191	0.84355	0.825791	0.750037	0.619804	0.881816	0.803577	0.876482	0.794943	0.615654	-0.015703	0.751106	0.821953	-0.010851	0.01399	0.087824	0.019823	0.028686	0.010915	0.018569	0.014932	-0.018439	-0.008089	0.023758	-0.019424	-0.011502	0.007172	0.030836	0.002422	0.022773	0.024881	-0.007081	-0.013274
40	hp_ermB_611	-0.000812	-0.001391	0.000927	-0.35018	0.028782	0.002314	0.016361	-0.001623	-0.004041	0.005116	-0.002306	-0.185693	-0.004637	-0.081074	0.009235	0.07232	0.014484	-0.000639	-0.012278	0.01025	0.356529	0.021581	0.267442	0.040628	0.010399	0.03039	-0.00093	0.041604	0.009102	0.372356	0.061609	0.211282	0.514716	0.644167	-0.007957	0.009312	0.300057	0.3142	-0.008716	0.394561	0.000273	0.032703	0.018476	0.354892	0.004691	0.001128	0.00262	0.00366
207	hp_ermB_611	0.001259	-0.01166	0.01346	-0.176212	-0.011604	0.013393	-0.000735	0.010171	0.004644	-0.000954	-0.004709	-0.145677	-0.003698	-0.058612	-0.011256	-0.001139	0.015044	-0.004028	0	-0.013283	0.16731	0.012873	0.230828	-0.000866	0.001473	-0.010097	-0.005235	0.013988	-0.017779	0.38918	0.019962	0.176263	0.503975	0.581963	0.010305	0.005259	0.251579	0.318582	0.00717	0.286241	-0.009223	-0.004336	0.014654	0.219298	0.00543	0.003796	0.000358	0.006964
41	hp_ermB_612	0.003241	-0.00219	-0.00287	-0.370768	0.003739	0.002317	-0.001887	-0.00163	0.003616	-0.010384	0.001205	-0.216523	0.002455	-0.078	0.012707	0.050993	-0.003397	-0.001349	-0.230178	-0.000199	0.003236	-0.005132	0.000934	-0.002248	0.004274	0.016084	-0.000139	-0.002186	0.004222	0.002161	0.011601	-0.006571	0.040815	0.006933	-0.008365	-0.000627	0.024948	0.004211	-0.018042	0.009884	-0.000642	-0.001919	0.020679	2.9e-05	-0.002678	-0.007462	0.012333	-0.000745
208	hp_ermB_612	0.000923	-0.01854	-0.001287	-0.151413	0.01866	-0.00135	0.008681	-0.000203	0.008397	-0.000538	0.00585	-0.163606	-0.004446	-0.082313	-0.002483	0.000302	-0.001786	-0.000421	-0.173377	-0.000621	0.003335	-0.01434	0.002281	-0.032778	-0.001403	-0.01769	0.000239	0.00373	0.007999	0.00455	0.003343	0.013552	0.013226	0.003514	-0.008578	-0.001162	0.009684	0.006602	0.000282	0.009671	-0.058749	0.004932	-0.001957	0.000462	0.002967	0.004116	-0.001708	-0.006346
165	hp_fexA_611	-0.002726	-0.007909	-0.003916	-0.224571	0.002556	0.000707	0.001759	-8.4e-05	0.000863	0.008627	-0.002087	-0.097357	0.005172	-0.209192	-0.00161	-0.006142	-0.003581	0.007061	-0.012034	0.001845	-0.002818	0.001224	-0.00102	-0.001268	-0.010576	-0.003992	-0.001606	-0.00379	-0.003898	0.867257	-0.006588	0.865051	0.883939	-0.003585	-0.002623	0.004597	-0.003102	-0.000875	-0.052017	-0.012666	-0.001343	-0.01589	0.000274	0.009364	0.009096	-0.044242	0.000254	-0.01079
337	hp_fexA_611	-0.004696	-0.001283	-0.001675	-0.177065	-0.008256	0.015515	-0.009336	-0.003044	-0.004853	0.022204	-0.004409	-0.14055	-0.001032	-0.038308	-0.005639	0.047959	-0.018905	0.028897	-0.12338	-0.010361	-0.012933	-0.026724	-0.044097	0	-0.001618	0.019766	-0.015431	0.000223	-0.012118	0.86302	-0.018454	0.855762	0.883316	-0.008245	0.02462	0.003696	-0.011751	0.020274	-0.001752	-0.014688	-0.011573	-0.00972	-0.000916	-0.004229	-0.005132	-0.004356	-0.003776	-0.00648
72	hp_tst_611	0.005381	-0.000706	-0.002384	-0.210344	-0.001689	0.001784	0.884256	0.881777	-0.003744	0.013405	-0.005926	-0.163088	-0.004475	-0.115679	-0.001974	-0.034742	0.854586	0.843533	-0.138404	0.86383	0.748738	0.013147	0.010973	-0.003422	-0.001051	-0.010748	-0.001784	0.89264	0.004586	-0.000164	0.001625	0.00216	-0.002442	0.000263	-0.000532	0.033873	-0.001085	0.001933	0.002306	0.001583	-0.009314	-0.003657	0.007728	0.00141	-0.003253	-1e-05	0.001459	0.003181
239	hp_tst_611	0.001538	0.001484	-0.003041	-0.165357	-0.00128	-0.006203	0.885922	0.867764	-0.020348	-0.01408	-0.000109	-0.131051	-0.004684	-0.060557	0.004676	0.006054	0.862701	0.832582	-0.098774	0.876472	0.750138	0.010396	-0.008048	-0.033376	-0.004184	-0.000971	0.001046	0.888163	0.003867	-0.006915	0.008025	-0.002577	0.002639	-0.003338	0.000165	0.007752	0.000525	-0.001035	0.023571	0.0012	-0.035803	0.001745	0.020243	-0.002116	-0.004862	-0.002429	-0.00219	-0.00296
9	katA_11	0.85208	0.840117	0.765872	0.798952	0.869586	0.855067	0.883861	0.881447	0.842527	0.849236	0.881776	0.852697	0.838797	0.816247	0.827351	0.844687	0.854929	0.87031	0.83483	0.825548	0.868692	0.853329	0.874964	0.838419	0.846295	0.886224	0.877416	0.885617	0.870031	0.852514	0.831455	0.836186	0.875	0.864507	0.851323	0.848507	0.8549	0.853832	0.830691	0.851177	0.862277	0.840207	0.861455	0.835173	0.856054	0.867898	0.880011	0.823269
177	katA_11	0.854713	0.814517	0.759408	0.815472	0.866179	0.839739	0.882183	0.867389	0.833541	0.840351	0.885607	0.843228	0.831698	0.807574	0.828086	0.798336	0.859669	0.840014	0.832543	0.844622	0.870957	0.856269	0.876523	0.850464	0.836056	0.888008	0.88061	0.887865	0.869574	0.839621	0.840101	0.832905	0.858717	0.867854	0.844129	0.833555	0.814409	0.840931	0.837151	0.836596	0.862071	0.827269	0.858096	0.821799	0.865536	0.856034	0.864441	0.826604
44	linA-19,2	-0.000676	0.033515	-0.000165	-0.159091	0.001471	0.002183	-0.001376	0.02148	0.004797	0.012811	-0.001413	-0.162942	0.004969	-0.045399	0.002686	-0.000743	-0.009067	0.03001	-0.11297	0.027785	0.007173	0.009119	0.009593	-0.002223	0.036133	0.00065	0.001094	0.00765	0.045671	0.017505	0.01997	0.007447	0.029178	0.045881	0.009157	0.002651	0.015642	0.010739	-0.010887	0.013289	-0.004002	-0.002146	0.006607	0.009943	-0.001453	0.061263	-0.012512	0.003091
211	linA-19,2	-0.002841	-0.00746	-0.004581	-0.287442	0.000891	-0.019685	0.014841	0.01903	-0.000427	0.025996	-0.000696	-0.080689	-0.008885	0.021111	-0.001456	-0.001689	0.020892	0.040007	-0.047737	-0.011647	-0.001955	0.002337	0.022503	0.004841	-0.007454	-0.008673	0.016186	0.014919	0.080865	0.102282	0.046999	0.001655	0.034552	0.05144	-0.006678	-0.010497	0.01064	0.013217	0.005615	0.071892	-0.060014	-0.012304	0.014317	0.013447	0.000531	0.087385	-0.000169	-0.018949
45	linA-19,3	-2.8e-05	-0.001443	-0.004756	-0.426245	0.026684	0.003073	0	-0.002263	-0.003721	0.009133	-0.000697	-0.19684	0.000431	-0.077201	-0.00562	0.038853	-0.00195	-0.004115	-0.105917	0.016417	-0.001256	-0.0025	-0.000782	0.000417	0.005462	-0.003846	-0.001697	0.004995	6.8e-05	-0.001713	0.008013	-0.001318	-0.005758	0.001425	-0.003714	0.003844	-0.001839	0.00054	-0.005358	-0.00017	0.009272	-0.002276	-0.003104	-0.005216	0.001848	-0.000546	0.032938	0.002922
212	linA-19,3	0.00404	0.00397	0.000785	-0.267294	0.01416	-0.006257	-0.018801	-7.2e-05	0.006572	-0.003999	-0.001194	-0.177367	0.00075	-0.092356	0.005813	0.065143	-0.003077	0.011914	-0.097643	0.002821	-0.000622	-0.01052	-0.005997	-0.014925	-0.001173	-0.000644	-0.005614	0.012624	-0.002376	-0.021018	-0.000679	0.003636	-0.0011	0.017344	-0.002074	-0.009254	0.012136	0.00039	-0.005293	0.003264	-0.018391	0.001146	-0.001915	0.022979	-0.003432	-0.000422	0.001454	-0.010184
110	lukD_11	-0.000584	-0.001604	0.816805	0.806426	0.863401	0.863521	0.000294	0.885177	0.85681	0.003581	0.883442	-0.128604	0.702087	0.712081	0.691815	0.851434	-0.001826	0.000303	-0.092891	-0.00165	-0.001165	0.00172	-0.002141	0.000227	-0.000895	0.8742	-0.000809	-0.001798	-0.00037	-0.003761	0.01253	-0.002552	-0.005266	-0.00516	0.000506	-0.003934	0.023259	0.009528	-0.012882	-0.009777	-0.001691	0.002561	0.002027	0.007194	-0.004349	-0.001053	0.870564	0.830862
279	lukD_11	-0.004598	0.005223	0.791457	0.796612	0.848591	0.867389	-0.000839	0.886728	0.849712	-0.01814	0.881619	-0.080259	0.71926	0.714745	0.686671	0.835635	0.046004	-0.010765	-0.152172	-0.000401	0.000281	0.009504	0.073297	0	-0.001099	0.860482	0.001628	0.00334	0.006948	0.009182	0.000588	0.012829	0.001266	0.001127	0.004838	-0.010682	0.007421	-0.001633	0.003612	0.02229	0.035251	0.005244	0.000474	-0.001752	0.001741	0.001613	0.872834	0.840418
111	lukE_11	-0.001946	0.011293	0.810384	0.705633	0.41455	0.851783	-0.001573	0.877637	0.868052	0.05021	0.85336	-0.148564	0.549062	0.385367	0.154933	0.839809	-0.009795	0.018559	-0.080211	0.000703	-0.003453	0.004933	-0.002868	-0.00383	-0.003123	0.560449	-0.002579	-0.000345	0.006317	-0.005895	-0.010508	0.001219	-0.003816	-0.011246	0.00925	0.002149	-0.004723	-0.000702	-0.012589	0.001166	0.015328	0.001142	-0.007406	-0.011717	-0.00314	-0.005664	0.218754	0.856313
280	lukE_11	0.028222	-0.006427	0.763342	0.719942	0.413834	0.856949	-0.000992	0.871316	0.861539	0.020904	0.851645	-0.112489	0.559649	0.369737	0.142532	0.799898	0.02014	0.005992	-0.170311	0.016366	0.014547	0.007708	-0.013244	0	0.00186	0.523007	-0.010269	-0.003579	-0.000187	-0.022725	-0.012104	-0.000674	-0.020282	0.00409	0.006613	-0.016463	-0.035055	-0.007243	-0.008335	0.011401	-0.022143	0.007917	-0.001349	0.004239	-0.00551	-0.003703	0.21029	0.846952
103	lukF_10	0.858401	0.82976	0.781362	0.577512	0.878171	0.832935	0.869135	0.868705	0.818739	0.535817	0.861479	0.436551	0.818025	0.773437	0.812286	0.81401	0.553459	0.802992	0.418593	0.816696	0.637647	0.484889	0.612638	0.291271	0.859724	0.872982	0.86878	0.881467	0.867052	0.831429	0.846934	0.844184	0.85064	0.847523	0.824093	0.821386	0.819566	0.830105	0.801637	0.842271	0.857805	0.84126	0.857926	0.842201	0.864368	0.868447	0.87747	0.822112
272	lukF_10	0.856127	0.807796	0.744383	0.628963	0.872126	0.853287	0.876329	0.865736	0.814581	0.51092	0.860151	0.369279	0.790912	0.76528	0.806049	0.799559	0.543286	0.780994	0.252962	0.840853	0.63303	0.517465	0.619976	0.329993	0.842656	0.86783	0.873933	0.881249	0.872712	0.835351	0.840749	0.85654	0.854857	0.859582	0.833512	0.826485	0.786206	0.831348	0.810145	0.846117	0.857579	0.842149	0.840159	0.846842	0.866428	0.871968	0.878025	0.836694
106	lukF-PV_10	0.001344	-0.002165	-0.006564	-0.260854	0.000448	-0.006712	0.002941	-0.001837	0.002055	0.010499	-0.001479	-0.124611	-0.014137	-0.013125	0.00228	-0.016046	0.00166	-0.005366	-0.080131	0.000793	-0.000988	-0.002143	-0.003939	0.001684	0.361372	0.840362	0.505738	0.001445	-0.001229	-0.000206	-0.015075	-0.006508	0.000151	0.000109	0.001127	0.002394	-0.000255	0.000667	-0.017378	-0.00552	0.002988	-0.001402	-0.002797	-0.00194	-0.010066	0.002069	0.003467	0.005545
275	lukF-PV_10	-0.001616	-0.000736	-0.010982	-0.382887	-0.013029	-0.068135	0.006968	-0.004924	0.00219	-0.004403	0.002321	-0.124933	-0.003053	-0.002875	-0.007069	-0.05849	0.005054	0.011344	-0.089666	0.008173	-0.002176	-0.007196	0.006011	0.035606	0.377737	0.831366	0.56089	0.007586	-0.011074	-0.01642	-0.010835	-0.016509	-0.019662	-0.006933	-0.022679	-0.00919	-0.014348	-0.004264	0.000188	0.020163	-0.037843	-0.00775	-0.009851	-0.003734	0.000776	-0.006347	-0.042981	-0.005351
107	lukF-PV-P83_11	0.010477	0.00273	0.023218	-0.130947	0.148848	0.236102	0.010122	0.381164	0.034517	-0.004203	0.253809	-0.093846	0.032316	-0.004538	0.014743	0.051641	0.003961	0.010659	-0.095351	0.018779	-0.000509	0.005402	0.017257	0	0.011218	0.426611	-0.000668	-0.002256	-0.002907	0.002009	-0.000688	-0.004534	0.000713	0.002173	-0.001188	0.000267	0.002105	-0.000825	-0.002546	-0.018951	-0.00169	-0.000202	9.3e-05	0.000402	0.00318	-0.00219	0.399301	0.042872
276	lukF-PV-P83_11	-0.00034	-0.008053	0.031872	-0.020428	0.230124	0.270989	-0.003102	0.338706	-0.010804	-0.010202	0.26731	-0.122493	0.015323	-0.014022	0.024162	0.076807	-0.000512	-0.002216	-0.196387	0.000201	0.004357	0.00762	-0.004297	-0.038938	0.011316	0.389338	-0.000975	0.000981	-0.018441	-0.017236	-0.001337	0.004089	-0.012566	-0.007691	0.003996	0.000879	-0.017694	0.003812	0.009516	-0.031007	0.040516	-0.010516	-0.000419	-0.008501	0.001535	-0.002213	0.423195	0.063167
109	lukM_11	0.002332	0.004353	0.006423	-0.120029	-0.003066	0.018221	0.001256	0.116687	-0.00327	0.002144	-0.006604	-0.026106	-0.005079	-0.094112	-0.001983	-0.039003	0.04447	0.0049	-0.081007	0.004116	-0.001028	0.085788	0.004225	0.008361	0.00256	0.12235	-0.000606	-0.000412	-0.004338	0.001352	-0.001886	0.001827	-0.00038	0.00091	-0.001837	-0.002186	-0.000743	0.005306	-0.002261	-0.000518	0.003164	-0.001601	0.000107	0.001569	-0.001103	-0.004165	-0.002269	0.003747
278	lukM_11	-0.002452	-0.018511	-0.009156	-0.173083	-0.003269	0.036763	0.002433	0.068904	-0.033585	-0.009	-0.005628	-0.000609	-0.013758	-0.083333	0.020437	-0.021429	0.05441	-0.013911	-0.060652	0.001105	0.003179	0.066912	0.017094	-0.015676	-0.001449	0.136667	-0.00464	-0.017924	0.003717	0.012341	0.002387	-0.023989	-0.012673	0.00087	-0.027895	0.009499	-0.004063	0.003201	0.009784	0.019792	-0.030172	0.003496	0.000399	-0.00465	-0.000349	-0.00505	-0.012926	0.007651
104	lukS_10	0.825693	0.795994	0.727976	0.727052	0.860982	0.836177	0.86353	0.875025	0.819646	0.519015	0.863788	0.384389	0.827706	0.791443	0.810625	0.780036	0.521875	0.850075	0.399872	0.77	0.632415	0.45131	0.61224	0.443551	0.775154	0.884937	0.84663	0.863388	0.862699	0.854639	0.829894	0.803693	0.865406	0.862558	0.858566	0.857145	0.858352	0.863949	0.851928	0.854503	0.85109	0.795151	0.858106	0.843496	0.855561	0.859302	0.872341	0.829827
273	lukS_10	0.810368	0.768726	0.676439	0.769126	0.857491	0.853651	0.867783	0.874974	0.820299	0.519463	0.874853	0.428192	0.827982	0.781247	0.812058	0.710274	0.549683	0.841497	0.473682	0.7853	0.631236	0.456951	0.546592	0.464219	0.785414	0.882182	0.858466	0.862162	0.872743	0.855372	0.827205	0.823156	0.874552	0.879776	0.859903	0.869033	0.850558	0.863176	0.856315	0.856677	0.85102	0.789451	0.856947	0.852739	0.861487	0.873148	0.870728	0.831113
108	lukS-PV_20	0.00021	0.012145	0.007927	-0.161612	0.005858	-0.008935	-0.005684	0.005124	0.007165	0.005756	-0.012916	-0.076943	-0.011133	-0.031344	-0.004064	-0.018934	-0.005794	0.003563	-0.135059	-0.001206	-0.002248	-0.002763	0.011229	0.011478	0.790657	0.874051	0.838956	0.001022	0.001568	0.004053	0.001666	0.004571	-0.002978	-0.003625	0.005383	0.001107	-0.002767	0.004605	-0.012212	-0.002751	-0.000169	0.002481	0.00481	0.003889	-0.000941	-0.000192	-0.012906	0.002153
277	lukS-PV_20	0.000945	0.01083	-0.003942	-0.177475	-0.002658	-0.004419	-0.005236	-0.00112	-0.057687	0.008343	-0.000375	-0.124094	0.004502	-0.054725	0.006581	-0.029976	-0.004077	0.016424	-0.068551	-0.006123	0.001468	0.009682	0.001033	-0.00569	0.75802	0.873585	0.857898	-0.006678	0.007464	0.011647	0.005945	0.001524	-0.005778	-0.000397	-0.002723	0.005085	0.01135	0.002532	-0.004942	0.023103	-0.022085	0.003717	0.00021	0.001955	-0.003377	0.004277	-0.000217	0.008843
112	lukX_11	0.459039	0.59006	0.426746	0.366041	0.658913	0.734697	0.659873	0.730764	0.149299	0.716266	0.597153	0.646658	0.312794	0.494943	0.220896	0.438327	0.62394	0.654143	0.572981	0.224779	0.639436	0.722887	0.616519	0.599077	0.210193	0.651803	0.398037	0.519397	0.715135	0.143779	0.021992	0.216414	0.048388	0.135111	0.240176	0.188024	0.151122	0.125814	0.059349	0.020155	0.405047	0.225834	0.428364	0.011728	0.45322	0.416492	0.74757	0.274441
281	lukX_11	0.430636	0.507817	0.376503	0.475309	0.625125	0.777254	0.650345	0.712932	0.16611	0.71499	0.597386	0.606582	0.26083	0.488943	0.212718	0.392109	0.595227	0.613788	0.560848	0.201919	0.614316	0.672347	0.573809	0.580898	0.228696	0.609619	0.390908	0.50737	0.724812	0.176892	0.038242	0.254052	0.006478	0.146137	0.229889	0.189422	0.175875	0.166199	0.098923	0.051094	0.377232	0.154283	0.401244	0.014589	0.466631	0.447658	0.723561	0.286021
113	lukY-var1_11	0.011446	-0.000232	0.758048	0.758924	0.880568	0.863732	-0.00133	0.884754	0.832534	0.840697	0.867351	0.843349	0.836601	0.792079	0.836688	0.802264	0.87466	-0.012567	0.823637	0.007754	0.890392	0.845241	0.881195	0.811084	0.044618	0.892211	-0.002053	-0.00973	0.853085	0.842578	0.800918	0.807166	0.853288	0.858541	0.847336	0.850723	0.847911	0.837994	0.832993	0.846341	0.838274	0.794486	0.832175	0.834961	0.838049	0.859607	0.868213	0.853852
282	lukY-var1_11	0.018505	-0.003348	0.738721	0.763803	0.862938	0.866512	-0.011689	0.886398	0.818865	0.83545	0.866309	0.838143	0.833387	0.784763	0.816701	0.794778	0.863441	-0.014489	0.810691	0.003059	0.891999	0.835834	0.875409	0.817771	-0.012225	0.882269	-0.042124	-0.01666	0.860371	0.845143	0.779381	0.821389	0.863814	0.856099	0.841982	0.851294	0.833053	0.843635	0.838493	0.838988	0.83793	0.796673	0.833044	0.82239	0.838438	0.858674	0.874467	0.854489
114	lukY-var2_11	0.854887	0.840009	0.004179	-0.126991	-0.005669	-0.005888	0.884976	0.000207	-0.012135	-0.027729	-0.001855	-0.066537	0.000722	-0.070835	-0.012631	-0.096071	-0.00023	0.852556	-0.06545	0.824429	0.003922	-0.003988	0.003936	-0.013331	0.853006	-0.012831	0.864825	0.876359	0.00141	-0.006061	5.2e-05	-0.005526	-0.003066	-0.012476	0.000166	-0.001167	-0.004175	0.003244	-0.030061	-0.006063	-0.011154	-0.002148	-0.003262	-0.000465	-0.005927	-0.004303	-0.001638	0.002078
283	lukY-var2_11	0.851355	0.818628	0.036722	-0.222189	-0.007024	-0.019227	0.875343	0.000782	-0.014734	-0.009852	-0.013785	-0.130132	0.021191	-0.033323	-0.013064	-0.045942	-0.002193	0.833214	-0.21584	0.826956	-0.034103	-0.013276	-0.000351	0.036922	0.84072	-0.039284	0.853481	0.861735	-0.013748	-0.02089	-0.015617	-0.015992	-0.02985	-0.013603	-0.025405	-0.023472	-0.017156	-0.011824	-0.003962	-0.036477	-0.059576	-0.011159	-0.006587	0.006578	0.000207	0.016491	-0.019361	-0.023643
38	mecA_11	0.011441	0.010898	0.002877	-0.288212	0.003546	0.002148	0.019277	-0.000421	-0.002373	-0.010022	-0.001594	-0.240708	0.00089	-0.056653	0.001607	-0.017708	0.862381	0.869538	0.796719	0.875724	0.894453	0.84862	0.888084	0.843513	-0.000797	-5.4e-05	0.002011	0.893044	0.877996	0.876433	0.87524	0.871885	0.884815	0.883598	0.877789	0.878499	0.864401	0.874038	0.873061	0.8813	0.876957	0.86459	0.871227	0.879416	0.869934	0.879006	0.001907	0.00284
205	mecA_11	-0.004679	0.007895	0.003318	-0.187378	-0.001798	0.003942	-0.000908	0.020064	-0.002904	0.005596	0.00095	-0.078405	0.001116	-0.039614	0.004616	-0.009722	0.858235	0.863039	0.771094	0.871065	0.885514	0.84398	0.884305	0.850344	-0.004119	-0.002369	-0.004917	0.891616	0.877633	0.877347	0.873472	0.871735	0.887432	0.877389	0.876077	0.878196	0.87394	0.868408	0.876401	0.878252	0.876288	0.862668	0.863769	0.876216	0.868717	0.884633	-0.001493	-0.000927
37	mecA-1,4	0.003075	0.001461	-0.012165	-0.191279	-2.4e-05	0.007893	0.006162	-0.010616	0.002975	0.005127	0.000651	-0.114285	0.001158	-0.049388	0.00445	-0.000435	0.345394	0.69687	0.670904	0.826779	0.272911	0.725977	0.597221	0.841102	0.006223	-0.007802	0.003375	0.885158	0.872846	0.864946	0.853666	0.860275	0.879842	0.877618	0.829544	0.755543	0.819591	0.825471	0.837966	0.8689	0.869637	0.850302	0.86085	0.859383	0.867203	0.876949	0.004508	0.005222
204	mecA-1,4	0.002716	0.003399	-0.005579	-0.088125	-0.007036	-0.028801	0.003186	0.007961	-0.002462	-0.003876	0.000559	-0.105754	-0.000335	-0.187944	0.000252	-0.019191	0.338192	0.658157	0.657157	0.814175	0.238384	0.746125	0.60051	0.833261	0.002389	-0.026474	0.000754	0.878644	0.874555	0.863357	0.848494	0.852076	0.878193	0.869305	0.816412	0.742446	0.812172	0.811248	0.844954	0.859095	0.872595	0.846046	0.85723	0.860628	0.862347	0.875481	0.000943	-0.001285
10	probe_coa_consens_11	0.835651	0.828547	0.767103	0.738215	0.858159	0.855003	0.879746	0.883309	0.791964	0.834108	0.848787	0.832414	0.853197	0.789499	0.825255	0.822691	0.852866	0.867115	0.810392	0.83549	0.879012	0.817869	0.865558	0.799843	0.828195	0.888304	0.852166	0.862668	0.868086	0.838037	0.819097	0.812405	0.855809	0.855294	0.849968	0.851217	0.859183	0.861665	0.821815	0.822108	0.858265	0.840751	0.860672	0.816706	0.855197	0.862121	0.87263	0.824903
178	probe_coa_consens_11	0.80625	0.778416	0.739824	0.709091	0.862348	0.847936	0.861181	0.862957	0.751404	0.830606	0.862565	0.816438	0.82268	0.756867	0.8083	0.724902	0.862231	0.82795	0.816181	0.832382	0.875436	0.791089	0.874392	0.828762	0.814403	0.878646	0.869765	0.873174	0.868926	0.823037	0.818847	0.817161	0.846097	0.856545	0.849031	0.820798	0.801717	0.838666	0.840236	0.825883	0.853931	0.798602	0.86305	0.794568	0.86033	0.853591	0.8645	0.830975
11	proteinA_11	0.787932	0.774713	0.702672	0.711699	0.860419	0.829583	0.840722	0.85244	0.754227	0.724026	0.860736	0.652982	0.722041	0.77044	0.692856	0.819125	0.74499	0.805495	0.636959	0.704493	0.807455	0.749997	0.779695	0.779066	0.799158	0.845199	0.829368	0.84472	0.863519	0.84558	0.833504	0.841991	0.830781	0.834688	0.843821	0.846992	0.825218	0.840249	0.80726	0.813442	0.858962	0.848348	0.862031	0.822661	0.852307	0.848176	0.868824	0.815063
179	proteinA_11	0.772002	0.713771	0.725691	0.632054	0.849401	0.807576	0.826837	0.82299	0.686119	0.717139	0.866384	0.605589	0.717947	0.746691	0.666585	0.75824	0.776627	0.752452	0.648251	0.731052	0.798073	0.752264	0.796848	0.78164	0.796763	0.837374	0.845011	0.857414	0.865637	0.830136	0.818909	0.834641	0.831639	0.825835	0.829941	0.825543	0.769902	0.820764	0.833248	0.805573	0.854451	0.830358	0.86109	0.805651	0.861232	0.841517	0.86633	0.818499
12	proteinA_12	0.878931	0.874945	0.802414	0.778421	0.882781	0.852281	0.881625	0.863064	0.882573	0.792352	0.865908	0.79971	0.880059	0.838723	0.877131	0.879873	0.825207	0.835427	0.820817	0.867226	0.820182	0.831766	0.852879	0.821035	0.890144	0.859341	0.881898	0.888146	0.86542	0.860199	0.863181	0.85859	0.870623	0.87081	0.856205	0.854539	0.855813	0.853183	0.849553	0.856308	0.868271	0.862094	0.863546	0.86333	0.861232	0.879219	0.869184	0.859715
180	proteinA_12	0.869852	0.849179	0.830959	0.748987	0.883742	0.843027	0.878455	0.857477	0.876482	0.771108	0.872378	0.803365	0.874572	0.81631	0.868846	0.86866	0.834872	0.817566	0.809403	0.872389	0.812468	0.838469	0.856229	0.839114	0.88568	0.869227	0.889821	0.887396	0.872303	0.861354	0.869446	0.859324	0.872305	0.837747	0.852408	0.849894	0.832918	0.842813	0.851785	0.871631	0.870947	0.852832	0.869645	0.862732	0.867522	0.877549	0.876727	0.867202
2	s_aga_rrn_1_pm	0.788033	0.639939	0.679926	0.339352	0.849828	0.779331	0.799237	0.813772	0.766507	0.48399	0.837723	0.344238	0.774785	0.460946	0.786559	0.758421	0.375961	0.539943	0.449256	0.708051	0.548398	0.379402	0.647519	0.564028	0.740679	0.831848	0.855004	0.86001	0.829472	0.816525	0.753144	0.798815	0.8212	0.837002	0.827081	0.780324	0.828008	0.84644	0.825803	0.822558	0.790322	0.764808	0.816733	0.800757	0.817781	0.837336	0.86535	0.79496
170	s_aga_rrn_1_pm	0.793809	0.641294	0.617015	0.419872	0.802211	0.701689	0.775669	0.733799	0.685868	0.418574	0.816578	0.424354	0.71207	0.29662	0.746795	0.531676	0.369844	0.397499	0.541084	0.677922	0.620202	0.393777	0.701276	0.568668	0.680206	0.772625	0.848792	0.839277	0.813344	0.787096	0.747415	0.772824	0.79992	0.818761	0.809977	0.784044	0.82122	0.818998	0.847882	0.790816	0.748772	0.737734	0.754732	0.771312	0.797406	0.795026	0.814273	0.763743
3	s_aur_rrn_1_pm	0.868139	0.881816	0.829954	0.837325	0.893308	0.847834	0.890701	0.894112	0.889097	0.861887	0.890238	0.858949	0.897519	0.861231	0.893366	0.891788	0.875826	0.888145	0.850283	0.889211	0.892169	0.855668	0.889002	0.86797	0.894156	0.896389	0.891452	0.895664	0.869103	0.877604	0.884183	0.863049	0.853027	0.887546	0.888635	0.878134	0.88783	0.887083	0.871771	0.886415	0.873308	0.861453	0.870858	0.880662	0.865056	0.873378	0.874347	0.868862
171	s_aur_rrn_1_pm	0.876659	0.875257	0.817885	0.833655	0.877522	0.876659	0.88812	0.881662	0.8815	0.848157	0.888213	0.852495	0.892615	0.845182	0.886403	0.879931	0.863499	0.864718	0.851742	0.877552	0.89012	0.836625	0.883969	0.851107	0.887279	0.890444	0.881086	0.882105	0.871185	0.873113	0.864427	0.87038	0.883213	0.878943	0.871641	0.875891	0.872767	0.869093	0.881699	0.880582	0.864283	0.853249	0.858497	0.879235	0.854627	0.877819	0.866573	0.880378
4	s_epi_rrn_1_pm	0.838744	0.840927	0.780823	0.717391	0.879065	0.809663	0.879458	0.862418	0.866992	0.77336	0.878561	0.702728	0.88183	0.764243	0.874081	0.842863	0.77206	0.825971	0.777255	0.863236	0.848171	0.75627	0.841806	0.817243	0.880696	0.886859	0.88136	0.883075	0.860789	0.855964	0.86714	0.854204	0.879773	0.873378	0.873786	0.857992	0.867919	0.865701	0.853193	0.877749	0.85525	0.847722	0.859725	0.856477	0.855006	0.869917	0.884233	0.849599
172	s_epi_rrn_1_pm	0.848964	0.77786	0.798166	0.697325	0.864745	0.853296	0.867097	0.862684	0.847802	0.786738	0.884042	0.723598	0.880745	0.72557	0.880386	0.780385	0.74987	0.682864	0.703737	0.871455	0.862992	0.70342	0.843643	0.779889	0.877407	0.879623	0.878584	0.875514	0.875194	0.866873	0.867619	0.849224	0.873641	0.876651	0.872215	0.847711	0.865029	0.867722	0.85843	0.878054	0.862019	0.847811	0.856225	0.857218	0.857791	0.871552	0.876864	0.848138
5	s_per_rrn_1_pm	0.857628	0.844225	0.789247	0.713318	0.877871	0.825888	0.883689	0.873784	0.866341	0.810463	0.876334	0.789175	0.885913	0.781754	0.878394	0.846746	0.762708	0.830173	0.811616	0.866342	0.862211	0.77653	0.853662	0.826159	0.868241	0.888451	0.88303	0.881964	0.861517	0.860763	0.861092	0.854976	0.878026	0.877959	0.874165	0.85716	0.869348	0.870153	0.856094	0.864034	0.854594	0.849652	0.864065	0.853918	0.857714	0.873539	0.880082	0.853366
173	s_per_rrn_1_pm	0.853584	0.794866	0.808507	0.699583	0.874413	0.85103	0.872588	0.862034	0.850128	0.797563	0.881096	0.753689	0.876286	0.786275	0.876882	0.796359	0.729159	0.726113	0.772738	0.864363	0.86231	0.747359	0.854625	0.821555	0.853782	0.877959	0.885643	0.883733	0.876679	0.86422	0.862987	0.859448	0.86704	0.878233	0.869538	0.856066	0.859029	0.869675	0.865083	0.868714	0.867429	0.843761	0.859216	0.841015	0.860655	0.867639	0.860095	0.846306
13	sak_11	0.832147	0.801822	0.743514	0.624543	0.002438	0.038795	0.867931	0.868832	0.761117	0.799847	0.851462	0.752902	0.008552	0.003862	-0.000781	0.830768	-0.000272	0.829471	0.737962	0.770498	0.868566	0.783041	0.86624	0.787629	0.766668	-0.003259	0.835901	0.856472	-0.003545	0.004056	-0.003529	0.006687	-0.007045	0.009043	0.005157	0.009494	0.010326	0.002483	-0.004941	0.001911	0.007464	-0.002388	0.014856	0.005194	0.008842	0.001127	0.013858	0.006112
181	sak_11	0.791825	0.71787	0.758745	0.703976	-0.000955	-0.124861	0.827235	0.852178	0.751561	0.754819	0.838326	0.671802	-0.01669	-0.041873	-0.003001	0.792061	-0.00718	0.762072	0.696248	0.718667	0.851968	0.768958	0.840369	0.760969	0.728017	-0.021714	0.835494	0.857036	-0.021883	0.006721	0.003253	-0.005819	0.040225	-0.009855	-0.003592	0.000723	0.010339	0.00711	0.018372	-0.004333	-0.000892	0.000438	-0.002096	-0.005139	-0.005134	-0.005864	-0.021824	-0.002991
30	sarA_11	0.695753	0.663071	0.555598	0.51251	0.799315	0.809309	0.82209	0.860866	0.677496	0.683949	0.829504	0.718417	0.599275	0.617807	0.603445	0.67864	0.828246	0.80933	0.704878	0.537658	0.85479	0.740977	0.852893	0.697525	0.54238	0.864636	0.676103	0.758977	0.85852	0.800429	0.713206	0.727346	0.789224	0.809857	0.831108	0.834252	0.818939	0.830221	0.813325	0.742526	0.826384	0.726967	0.845976	0.674024	0.829739	0.809519	0.827308	0.71924
197	sarA_11	0.661915	0.65726	0.51534	0.541997	0.771827	0.786459	0.800638	0.844863	0.643878	0.683373	0.844384	0.71229	0.591752	0.591236	0.602818	0.581663	0.835406	0.790315	0.689719	0.552675	0.856254	0.7477	0.853112	0.724317	0.532041	0.864147	0.658778	0.73471	0.855904	0.805015	0.723086	0.718987	0.805713	0.818717	0.828749	0.819863	0.770148	0.814368	0.815437	0.758369	0.818983	0.709066	0.826371	0.676024	0.820816	0.799023	0.820432	0.719376
55	sat-17,1	0.005907	-0.002914	0.006797	-0.207442	0.013986	0.022919	0.010017	0.027309	0.018673	0.023526	0.002099	-0.090664	0.001466	0.02237	0.013569	0.069584	0.079838	0.097163	-0.007407	-0.002815	0.139981	0.089586	0.120594	0.000178	0.009391	0.014691	0.013498	0.167426	0.171018	0.293015	0.257978	0.164466	0.296422	0.347291	0.019609	0.013585	0.290442	0.324017	0.01168	0.318862	-0.007121	0.003898	0.291344	0.299689	0.00719	0.103611	-0.001005	0.000372
222	sat-17,1	0.017985	0.009982	-0.002256	-0.082422	0.028536	-0.00848	0.008222	0.042928	0.010832	0.012261	-0.016753	-0.062337	0.001019	-0.030487	0.020598	0.075787	0.173004	0.117937	-0.031656	0.005148	0.140115	0.084848	0.127487	-0.011283	0.011701	0.008295	0.029249	0.162554	0.161953	0.356802	0.313513	0.188765	0.318819	0.37068	0.011165	0.01137	0.329341	0.381189	0.013276	0.338737	-0.020182	0.000536	0.326321	0.279387	0.002379	0.163447	-0.003727	-0.00081
56	sat-17,2	0.001093	-0.001088	0.001337	-0.325791	-0.002698	-0.006075	-0.002473	-0.007106	-0.004503	-0.000776	-0.00324	-0.186703	0.002639	-0.097009	0.000924	-0.038272	-0.004701	-0.009507	-0.046102	0.010877	0.125984	0.0561	0.118711	0.003398	-0.003088	0.012138	0.009788	0.002073	0.001943	0.287176	0.258956	0.125469	0.266709	0.312129	0.012062	-0.001658	0.264855	0.289397	0.004729	0.284237	0.017646	0.016775	0.262877	0.220057	0.002163	0.025169	-0.000334	-0.002005
223	sat-17,2	-0.002674	-0.00089	-0.001634	-0.124823	0.000717	0.000778	-0.003883	-0.000757	-0.009468	0.020699	0.051556	-0.110797	0.004714	-0.049382	-0.001516	-0.008761	0.003229	-0.012472	-0.0155	-0.008903	0.142254	0.054122	0.103955	0.019495	0.000914	-0.008121	0.001199	0.006918	0.029345	0.323567	0.284906	0.172742	0.237765	0.330357	0.006936	-0.010444	0.206062	0.349207	0.030908	0.323612	-0.006683	0.00846	0.281583	0.218853	0.009901	0.000374	-0.00057	-0.000871
57	sat-17,3	-0.002762	-0.004311	0.018569	-0.259004	-0.002052	-0.002405	-0.00303	-0.005072	-0.001743	0.017271	6e-05	-0.299389	0.001652	-0.062201	0.00019	0.044934	0.016857	0.019754	-0.16044	0.007194	0.00231	0.001914	0.033194	0.007429	0.001212	0.00058	-0.005214	0.009326	0.004364	0.000715	0.00809	0.015139	0.000905	0.002316	0.01256	0.030175	-0.001958	0.029612	-0.014312	-0.00085	-0.012554	0.031883	0.003973	2.2e-05	-0.000646	-0.003579	-0.000693	-0.002957
224	sat-17,3	0.005634	0.003431	-0.000922	-0.214735	-0.000975	-0.000801	-0.004682	-0.013169	-0.012374	-0.039062	0.00057	-0.223154	-0.005356	-0.031489	-0.001814	0.149274	0.047868	-0.015158	-0.185858	-0.008089	-0.002826	0.003236	-0.002336	0.027313	-0.009022	0.014106	-0.00126	0.002489	-0.001006	0.002106	0.000384	0.025343	0.007809	-3.2e-05	0.029368	0.007565	0.03081	0.00585	0.004796	0.000956	0.006726	0.018793	0.032796	-0.000288	0.005303	0.006553	-0.000712	-0.001243
14	sbi-var1_11	0.871608	0.867273	0.801184	0.837131	0.889217	0.834482	0.892711	0.892604	0.870309	0.856196	0.887087	0.85975	0.870196	0.852035	0.869965	0.875021	0.879848	0.882487	0.849899	0.85961	0.887584	0.862884	0.886923	0.848417	0.887072	0.895525	0.881859	0.890429	0.875308	0.868569	0.858509	0.859185	0.873948	0.878207	0.873031	0.875566	0.871769	0.876897	0.855766	0.870028	0.871992	0.867359	0.871249	0.86077	0.867665	0.87616	0.869018	0.863177
182	sbi-var1_11	0.853174	0.791149	0.822156	0.832337	0.882629	0.849568	0.876323	0.891204	0.841774	0.844543	0.88102	0.848485	0.856514	0.837528	0.851994	0.852124	0.875555	0.858359	0.831595	0.843287	0.879355	0.860229	0.881412	0.848861	0.867552	0.890763	0.884961	0.891009	0.874098	0.856416	0.855388	0.848388	0.83732	0.86467	0.867373	0.859568	0.833396	0.858277	0.868225	0.865725	0.871271	0.84772	0.860564	0.855335	0.861656	0.875222	0.869886	0.86481
15	sbi-var1_12	0.853292	0.850994	0.757888	0.829085	0.8863	0.864754	0.888457	0.889186	0.87039	0.849307	0.886913	0.816691	0.821716	0.823156	0.810286	0.853999	0.694703	0.880063	0.846049	0.821407	0.575509	0.855171	0.752997	0.84874	0.852041	0.89427	0.874836	0.885963	0.879335	0.865955	0.849285	0.859824	0.873575	0.880179	0.843933	0.830874	0.844864	0.864477	0.846386	0.863846	0.873672	0.858072	0.873645	0.859781	0.871934	0.877488	0.871097	0.857433
183	sbi-var1_12	0.828009	0.82268	0.795781	0.825379	0.881514	0.851321	0.872926	0.880212	0.853621	0.846384	0.885598	0.810245	0.814036	0.81452	0.773435	0.830059	0.709955	0.85559	0.83592	0.792218	0.49275	0.837733	0.718234	0.845885	0.832429	0.889011	0.871746	0.883934	0.878207	0.858728	0.852898	0.847409	0.868187	0.867877	0.841992	0.823967	0.823549	0.848355	0.856446	0.859946	0.874864	0.846068	0.871385	0.855564	0.863443	0.877733	0.872793	0.856903
152	set12_11	0.004283	0.000393	0.824951	0.840115	0.636752	0.874776	0.012692	0.890281	0.883467	-0.005117	0.884437	-0.082559	0.303837	0.426375	0.235768	0.862018	-0.003604	0.002968	-0.079433	0.007143	-0.001125	-0.002436	-0.000589	-0.038311	-0.005611	0.807552	0.01332	-0.004576	0.03923	0.011125	-0.003064	0.01684	0.008104	0.009219	0.008227	-0.011495	-0.004254	0.007232	-0.00262	0.009873	0.030113	0.00089	0.030209	0.00631	0.007455	0.002702	0.513412	0.874901
323	set12_11	-0.000666	0.013484	0.785188	0.817786	0.651544	0.861093	-0.008322	0.881407	0.863489	0.023887	0.876666	-0.168347	0.261823	0.292476	0.191976	0.818834	0.001378	-0.050561	-0.11941	-0.006964	-0.006826	-0.01877	-0.002186	0.041902	-0.001084	0.822586	-0.001118	0.000991	0.052748	-0.016858	-0.015243	-0.001374	-0.005225	0.002917	0.023653	-0.01413	-0.017701	-0.005751	0.004569	-0.030828	0.082073	-0.002843	0.01509	0.037383	-0.007566	-0.009875	0.605594	0.868672
129	set1-var1_11	0.883169	0.863611	0.624295	0.486437	0.845989	0.802938	0.889119	0.808144	0.732708	0.726667	0.834237	0.70567	0.745518	0.625915	0.765144	0.593273	0.739988	0.870859	0.701926	0.877768	0.812392	0.727313	0.838069	0.762646	0.886929	0.829933	0.872765	0.879601	0.858487	0.841929	0.834813	0.835167	0.853825	0.859476	0.841311	0.835796	0.825521	0.841539	0.834657	0.857471	0.852669	0.829632	0.842267	0.845518	0.846624	0.862472	0.851059	0.785727
299	set1-var1_11	0.866347	0.853892	0.553219	0.55332	0.833997	0.823334	0.886361	0.789058	0.725841	0.709851	0.832608	0.680777	0.740562	0.562523	0.71696	0.515797	0.703072	0.852689	0.685356	0.881024	0.793043	0.721201	0.802912	0.756261	0.876314	0.806881	0.879678	0.879777	0.861172	0.846919	0.819689	0.838163	0.858321	0.855171	0.833985	0.834821	0.822327	0.837368	0.837524	0.843684	0.836568	0.830707	0.836347	0.843108	0.842692	0.85938	0.854604	0.756183
130	set1-var2_11	0.543159	0.366199	0.300947	-0.074104	0.686911	0.630195	0.655424	0.595268	0.362501	0.820832	0.666921	0.818029	0.393296	0.297007	0.435568	0.256232	0.859033	0.327376	0.831002	0.370304	0.878409	0.834879	0.881695	0.844031	0.4183	0.603394	0.543669	0.579861	0.871514	0.8645	0.859976	0.861749	0.878931	0.87686	0.864283	0.872353	0.85931	0.863547	0.865064	0.874688	0.870999	0.853091	0.864687	0.872644	0.863599	0.881175	0.747541	0.556281
300	set1-var2_11	0.477607	0.342438	0.319965	0	0.627934	0.637436	0.612965	0.606234	0.392554	0.818556	0.668249	0.776019	0.402903	0.252253	0.421732	0.235303	0.833694	0.312685	0.821795	0.391316	0.875844	0.823406	0.873997	0.841504	0.39013	0.550013	0.584682	0.568226	0.877395	0.875174	0.862621	0.867929	0.884413	0.87903	0.869263	0.876551	0.865256	0.866587	0.872199	0.870234	0.862116	0.856363	0.863795	0.878457	0.865266	0.87764	0.716	0.545641
131	set1-var4_11	0.471047	0.350055	0.82338	0.786916	0.889664	0.872029	0.582503	0.883241	0.868884	0.547198	0.877521	0.474345	0.876676	0.830663	0.876961	0.861013	0.563732	0.384484	0.553222	0.308615	0.607716	0.575195	0.678674	0.632423	0.327449	0.885619	0.527933	0.54619	0.84271	0.742051	0.676188	0.727082	0.796172	0.802367	0.736926	0.741032	0.740133	0.760217	0.738395	0.754925	0.816113	0.74649	0.81173	0.739975	0.814305	0.810858	0.877755	0.875331
301	set1-var4_11	0.42032	0.323473	0.789098	0.793805	0.880098	0.874782	0.572063	0.884826	0.863853	0.54746	0.886272	0.430922	0.860995	0.798988	0.865133	0.84897	0.504186	0.322501	0.542721	0.351661	0.617978	0.564641	0.672536	0.639506	0.303309	0.866764	0.524851	0.543939	0.849592	0.762118	0.658138	0.744543	0.797896	0.795337	0.705231	0.736808	0.715639	0.747905	0.754579	0.75213	0.791315	0.731546	0.770621	0.73036	0.821457	0.80582	0.878262	0.868511
153	set21_11	0.000926	0.009648	0.844874	-0.113628	0.893511	0.867051	-0.002023	0.874711	-0.010885	-1.7e-05	-0.004083	-0.14259	0.85767	0.840119	0.840089	0.063677	-0.003598	0.007248	-0.105251	-0.003289	-0.002673	-0.006369	0.000627	-0.024425	-0.003252	0.893903	-0.000768	-0.002673	-0.009874	-0.012406	-0.010449	-0.00208	-0.000478	-0.022663	-0.002142	0.001248	-0.023616	0.000654	-0.007663	0.00062	-0.036363	-0.003604	-0.002231	0.003246	0.001676	-0.003523	0.009716	-0.007472
325	set21_11	0.009705	-0.009126	0.806567	-0.084019	0.865356	0.858995	0.027576	0.891114	0.009354	-0.019822	0.013661	-0.255346	0.839251	0.81844	0.813759	0.004026	-0.010896	0.005083	-0.089411	-0.000611	-0.013305	-0.009343	-0.016139	0	-0.006124	0.869632	-0.006688	0.041883	0.015884	-0.017933	0.014864	0.025079	0.009797	0.005514	-0.030709	0.013697	-0.01458	-0.010593	0.0137	-0.028538	0.083789	0.023952	0.002316	0.016146	0.027397	-0.004078	0.039934	-0.004186
132	set2-var1_11	-0.001627	0.000973	6.5e-05	-0.217501	0.007709	-0.032229	0.000964	0	-0.002783	0.003582	0.013703	-0.138328	0.005045	-0.110455	0.005632	0.09568	0.005612	0.005679	-0.15823	0.003965	0.002257	0.008249	0.001607	0.004594	-0.004477	0.013131	0.004742	-0.013947	0.040191	-0.002448	0.006207	-0.006577	-0.007324	-4e-06	0.006205	0.005134	-0.002804	0.000343	-0.030101	-0.007803	0.000619	0.001305	0.015469	-0.002055	0.010414	0.002963	0.01062	0.007882
302	set2-var1_11	-0.00498	0.002081	-0.008597	-0.187976	0.026504	-0.020248	0.008237	0.01356	-0.017943	-0.011171	-0.008821	-0.048377	0.015729	-0.081724	0.012774	-0.015533	-0.001872	0.002638	-0.136825	0.008908	-0.005522	-0.018024	-0.016384	-0.019687	-0.000316	0.071047	-0.005734	0.019303	0.058658	-0.019077	-0.01468	0.004304	0.01407	0.012449	0.019795	-0.014968	-0.01494	-0.014297	-0.002497	0.031606	-0.053713	-0.009037	0.004873	-0.015852	-0.003127	0.008822	0.015874	0.020153
133	set2-var2_11	0.854733	0.844863	0.019376	-0.137933	0.879797	0.030649	0.880603	-0.000807	0.003935	0.012285	0.000181	-0.099666	0.835977	0.807735	0.806962	-0.025129	-0.000405	0.887629	-0.229684	0.790712	-0.001839	-0.019886	-0.010538	0.003121	0.823102	0.896318	0.870074	0.879648	0.641409	0.289099	0.19503	0.27567	0.223789	0.309192	0.418007	0.440884	0.298273	0.378243	0.19295	0.13139	0.33984	0.392222	0.438914	0.087481	0.45816	0.43813	0.001454	-0.009392
303	set2-var2_11	0.8455	0.785846	0.018389	-0.263459	0.867164	-0.005881	0.871548	-0.001442	0.007013	-0.004216	0.000766	-0.195369	0.782673	0.798681	0.754494	-0.033956	0.008859	0.85551	-0.198829	0.814797	0.009931	-0.006449	-0.008557	0.009161	0.775617	0.869969	0.825845	0.855041	0.622462	0.320479	0.202212	0.318887	0.231708	0.316349	0.404572	0.455767	0.317421	0.379436	0.23889	0.122345	0.3237	0.349149	0.422092	0.10294	0.470482	0.453319	-0.018185	0.001016
134	set2-var3_11	0.009574	0.005044	0.032863	0.814386	0.019484	0.016221	0.01025	-0.007605	0.888436	0.024745	0.887679	-0.160132	-0.006016	-0.06543	0.017022	0.861873	0.011804	-0.004058	-0.254132	0.036829	0.008493	0.006561	0.024989	0.047702	0.016304	-0.024997	0.005323	0.017736	0.035532	0.016551	0.000746	0.001639	0.016061	0.032754	0.010753	0.00924	0.023716	0.00423	0.010775	0.01286	0.055118	-0.008186	0.002211	-0.000344	0.0526	0.015531	0.016378	0.00621
304	set2-var3_11	-0.030114	-0.010007	0.012376	0.804074	-0.026792	-0.001279	-0.006078	0.002356	0.86137	0.007314	0.872373	-0.17062	-0.02422	-0.09903	-0.000896	0.79003	0.000459	-0.016179	-0.11509	-0.012615	-0.011073	0.008121	0.003419	-0.000655	-0.006892	2.5e-05	-0.005088	-0.021424	-0.020645	0.00287	0.006028	-0.015137	-0.016657	-0.000968	0.009326	-0.037786	0.012607	0.016998	0.018628	-0.000802	-0.000682	-7.7e-05	0.005313	0.000777	0.0022	-0.007812	0.003211	0.006225
135	set2-var4_11	0.00142	-0.000977	0.86017	-0.262068	0.015241	0.860559	0.017669	0.873734	-0.010425	0.003705	0.012429	-0.167849	-0.002345	-0.082536	-0.006347	-0.00652	0.00539	0.022283	-0.127107	-0.001152	-0.002797	0.003266	0.011334	-0.002991	0.006218	-0.015395	0.015604	0.016668	0.008927	0.020069	-0.00341	0.001076	-0.006175	0.044622	0.022652	0.018477	-5.7e-05	0.026586	0.013031	-0.007564	0.043785	0.007929	-0.021647	-0.002792	0.024054	-0.003144	-0.031817	-0.003238
306	set2-var4_11	-0.005793	-0.007915	0.847922	-0.178441	0.022638	0.844873	-0.003693	0.876991	0.009672	0.008289	0.006305	-0.115308	-0.010292	-0.018219	0.011278	0.038377	0.016421	0.00851	-0.178899	-0.004294	0.003948	-0.002106	0.005933	0.053698	0.013938	0.037134	0.001839	0.034156	0.009957	-0.003137	0.002732	-0.005019	-0.006301	-0.039177	0.002635	0.003272	-0.003245	-0.007531	0.017635	-0.017044	0.073752	0.012562	0.014664	-0.014237	-0.021974	0.007797	-0.187861	-0.001366
136	set3-var1_11	0.006777	0.006536	0.849773	0.731227	0.888819	0.862598	-0.006516	0.864966	0.883313	0.668386	0.889141	0.680983	0.882484	0.841823	0.884196	0.871108	0.699012	0.027828	0.70235	-0.00096	0.714381	0.757393	0.825297	0.84443	-0.000489	0.886869	0.001786	-0.002487	0.005444	-0.001621	0.001751	-0.007669	0.010777	-0.063453	-0.010777	0.009975	0.005924	0.006713	-0.015994	0.000654	0.006516	0.00293	0.023887	-0.008126	-0.000245	-0.001598	0.022024	0.873182
307	set3-var1_11	0.011401	-0.003897	0.836296	0.783127	0.881509	0.871369	0.01606	0.863004	0.876789	0.649413	0.890161	0.6421	0.868289	0.837888	0.878068	0.852453	0.672343	-0.028159	0.673322	-0.018682	0.705676	0.728246	0.826542	0.802548	0.010773	0.871794	-0.005425	-0.027803	-0.005259	-0.014263	-0.004042	-0.025689	-0.013799	0	-0.007042	-0.008823	-0.018061	-0.007833	-0.006284	-0.015839	0.051164	0.018737	0.009302	0.006521	-0.009747	0.056143	-0.013611	0.869852
137	set3-var2_11	0.811795	0.792933	0.003581	-0.271502	0.391215	-0.012083	0.855061	-0.000426	-0.001895	0.855713	-0.004931	0.85778	0.043991	0.005758	0.083534	-0.040248	0.872849	0.842653	0.851289	0.685615	0.883602	0.862623	0.886179	0.868015	0.719756	0.504564	0.833533	0.869161	0.882615	0.832007	0.832983	0.818531	0.824528	0.817864	0.838077	0.839734	0.793821	0.846637	0.823861	0.841997	0.867362	0.816189	0.872875	0.832427	0.865201	0.86044	0.132592	0.12418
308	set3-var2_11	0.814659	0.785104	0.02925	-0.194132	0.340629	-0.005257	0.858039	0.03096	0.011351	0.858153	0.020766	0.84061	0.010918	-0.015953	0.057994	-0.029421	0.872283	0.82994	0.764603	0.737176	0.879921	0.859246	0.876118	0.859709	0.694648	0.46974	0.813388	0.862488	0.881537	0.845314	0.835078	0.834643	0.843396	0.859799	0.832285	0.825593	0.827731	0.848616	0.830664	0.83753	0.856	0.827708	0.875112	0.830407	0.869455	0.861484	0.158907	0.083748
138	set4-var1_11	0.828631	0.777754	0.822508	0.80809	0.849012	0.852982	0.820129	0.888253	0.856533	0.105958	0.891019	-0.077106	0.781297	0.696837	0.785377	0.855719	0.522271	0.686395	-0.047051	0.755206	0.551396	0.270068	0.574681	0.050456	0.787112	0.879376	0.82633	0.853188	0.854301	0.756666	0.826675	0.822653	0.744716	0.784709	0.772521	0.764498	0.682792	0.743921	0.720649	0.808097	0.845613	0.827468	0.820933	0.797031	0.836746	0.852856	0.84692	0.870041
309	set4-var1_11	0.800571	0.738766	0.80166	0.838012	0.809293	0.836851	0.782312	0.890987	0.841357	0.133012	0.890535	0.048574	0.714421	0.66746	0.728656	0.828562	0.488178	0.615465	-0.002249	0.727205	0.499846	0.304383	0.479603	0.086022	0.743326	0.838201	0.781187	0.829662	0.853861	0.745752	0.800111	0.829209	0.759295	0.795033	0.736332	0.72951	0.705983	0.743194	0.725663	0.785813	0.821883	0.82853	0.819827	0.783824	0.849949	0.833781	0.860644	0.866466
139	set4-var2_11	0.829213	0.783394	0.818667	0.813813	0.857114	0.856357	0.811058	0.884957	0.851351	0.142571	0.887573	-0.038993	0.786438	0.70293	0.795713	0.866256	0.528957	0.683535	-0.002967	0.755877	0.570343	0.281099	0.569861	0.088449	0.796435	0.875875	0.833985	0.852207	0.852234	0.757201	0.817128	0.827089	0.768591	0.794721	0.772223	0.756283	0.68809	0.746137	0.722192	0.80275	0.839333	0.826542	0.822072	0.800448	0.844334	0.852483	0.802331	0.867445
310	set4-var2_11	0.802487	0.752769	0.800242	0.838057	0.826268	0.848599	0.761662	0.896033	0.843094	0.110075	0.888035	0.028665	0.741019	0.7099	0.755165	0.844886	0.525018	0.671288	-0.022296	0.779145	0.543243	0.338871	0.550134	0.147618	0.762642	0.84807	0.803945	0.826397	0.862404	0.761844	0.803355	0.844082	0.79168	0.809468	0.746974	0.730938	0.706342	0.745599	0.737837	0.787924	0.834506	0.836447	0.829633	0.802181	0.855265	0.860241	0.859154	0.867835
140	set5-var1_11	-0.004196	-0.003285	0.809499	0.810941	0.881792	0.843182	-0.000889	0.890821	-0.00389	0.477679	0.883146	0.348068	0.846887	0.818721	0.814052	0.820109	0.712974	-0.018963	0.214889	-0.019165	0.728515	0.623532	0.782794	0.203611	-0.006164	0.892372	-0.00252	-0.0015	0.00563	-0.010578	0.04252	-0.011672	-0.009986	0.007253	0.00278	-0.008767	-0.0117	0.010439	0.00695	0.011628	-0.008589	-0.000516	0.004343	0.005079	0.0169	0.017355	0.835634	0.856293
311	set5-var1_11	0.016472	-0.020652	0.79916	0.821984	0.879423	0.860693	-0.01314	0.893344	-0.023469	0.482216	0.884083	0.404954	0.844981	0.836766	0.820416	0.828837	0.756849	-0.047467	0.268973	-0.015911	0.761929	0.644679	0.806732	0.247671	0.008291	0.88	-0.003828	-0.015699	-0.020274	-0.026398	0.013534	0.051169	-0.015439	0.004218	-0.017957	-0.010536	-0.032042	-0.013313	0.025776	0.023047	-0.054168	-0.006807	0.001923	-0.000501	0.011965	0.013703	0.87924	0.862167
141	set5-var2_11	0.854818	0.819895	0.01208	-0.136474	0.004436	-0.023149	0.879267	0.008705	0.004607	-0.000368	0.011134	-0.077455	0.017301	-0.031716	0.006561	-0.037638	-0.002402	0.876317	0.002238	0.784005	-0.001075	0.000843	-0.003054	-0.001325	0.812409	0.011902	0.86471	0.879282	0.772306	0.517731	0.360832	0.407362	0.329426	0.454773	0.681664	0.717821	0.491376	0.669225	0.446028	0.307316	0.45117	0.488988	0.682363	0.18929	0.578414	0.515551	-0.019675	-0.003557
312	set5-var2_11	0.824434	0.817413	0.02483	-0.098138	0.006594	0.022814	0.870446	-0.005538	0.012276	0.004751	0.017315	-0.10944	0.005953	-0.02549	-0.004573	-0.029404	0.002857	0.871625	-0.03838	0.822391	-0.004658	0.013028	0.029406	-0.043309	0.804421	-0.017219	0.865634	0.866502	0.801778	0.524294	0.296399	0.425483	0.352367	0.506634	0.608405	0.742152	0.547525	0.604096	0.502353	0.248837	0.523944	0.518443	0.653017	0.18648	0.623241	0.591385	-0.029243	0.001142
142	set6-var1_11	0.001408	-0.014836	0.833418	0.843998	-0.000319	0.855364	0.003187	0.887132	0.88163	-0.02099	0.886071	-0.047191	-0.003917	-0.020973	-0.000259	0.861227	-0.004721	0.0035	-0.129573	0.007783	-0.001839	0.001051	-0.003604	0.004623	-0.006134	-0.001733	0.00093	0.000533	0.871816	0.862426	0.867411	0.862319	0.876224	0.876637	0.871255	0.876996	0.860896	0.869401	0.859037	0.875861	0.867936	0.852443	0.871168	0.864863	0.867399	0.875024	0.867971	-0.007623
313	set6-var1_11	-0.020747	-0.021659	0.828476	0.831177	0.001161	0.878362	-0.018366	0.887857	0.873208	-0.000737	0.885388	-0.113511	0.000827	-0.060784	-0.00842	0.844636	0.023214	-0.047265	0.006776	-0.014695	-0.007438	-0.03351	-0.013244	0.058204	0.026428	0.018703	-0.004702	-0.030702	0.877867	0.870459	0.865807	0.862726	0.876517	0.867447	0.868733	0.881359	0.866177	0.866317	0.862776	0.868994	0.866984	0.853771	0.87183	0.872602	0.877785	0.880051	0.866753	-0.005567
143	set6-var1_12	0.881487	0.863643	0.476859	0.850198	0.093151	0.701458	0.88847	0.787426	0.882761	0.798691	0.889644	0.808737	0.005104	-0.03854	0.035838	0.864267	0.829655	0.87277	0.763464	0.862096	0.826634	0.839834	0.857809	0.776451	0.887536	0.145827	0.887117	0.888361	0.86571	0.853443	0.766082	0.712784	0.820894	0.855039	0.867431	0.876862	0.855614	0.872709	0.850448	0.817517	0.799985	0.788798	0.858013	0.797585	0.830311	0.820114	0.864224	0.071494
314	set6-var1_12	0.875496	0.857355	0.464487	0.849187	0.113323	0.796038	0.884985	0.786683	0.879215	0.809131	0.885339	0.807382	-0.001029	-0.012948	0.036579	0.847839	0.834627	0.867553	0.764631	0.883703	0.847971	0.844405	0.850577	0.790805	0.878065	0.190012	0.88758	0.875525	0.867233	0.853393	0.742319	0.734312	0.85273	0.867386	0.864769	0.880871	0.861568	0.871396	0.850622	0.831244	0.808021	0.796417	0.848579	0.796124	0.838395	0.835053	0.880371	0.120316
144	set6-var2_11	0.882488	0.873557	0.16355	-0.049461	0.684638	0.01742	0.887742	0.032938	0.055484	0.839775	0.225473	0.850869	0.503698	0.402412	0.468201	-0.024867	0.880304	0.868533	0.859561	0.881039	0.889998	0.848071	0.883768	0.861292	0.889932	0.849912	0.882359	0.885319	-0.007759	0.010274	0.003867	0.003672	0.019938	0.010572	0.004413	-0.002179	0.005158	-0.005085	-0.002979	0.018074	0.004221	0.001776	0.02174	0.005815	0.008697	0.009558	0.027252	0.003702
315	set6-var2_11	0.864	0.866875	0.185518	-0.044799	0.706792	-0.005238	0.884026	0.01493	0.011519	0.849139	0.162633	0.8518	0.568457	0.516335	0.441422	0.077186	0.870761	0.86082	0.853106	0.884409	0.892946	0.775611	0.876111	0.859736	0.883595	0.841011	0.88348	0.879546	0.022314	-0.007137	0.009073	0.004585	-0.027862	0.030347	-0.016763	0.037605	0.012406	0.011361	0.016015	-0.010602	-0.041331	0.010562	0.006773	0.01031	0.010765	0.008648	0.005845	-0.00033
145	set6-var2_12	0.002637	0.008084	0.005385	-0.173315	-0.001492	0.016748	0.017872	0.004404	0.015135	-0.006815	0.042058	-0.048051	-0.002626	-0.002926	0.000653	-0.014531	-0.00425	0.001892	-0.075216	-0.004878	-0.007025	0.004193	0.004335	-0.000915	-0.000387	-0.002625	-0.001323	-0.006239	0.034063	-0.006834	-0.002888	0.004209	0.009446	0.001412	-0.002957	-0.000436	-0.00473	0.002274	-0.003636	-0.006993	0.006363	0.004641	0.008913	0.000511	0.012145	0.009741	-0.004699	-0.00289
316	set6-var2_12	0.007869	-0.040166	0.028862	-0.109327	0.012064	0.040345	0.026316	-0.003164	0.006499	0.02471	0.060697	-0.091048	0.003274	-0.036392	0.012023	0.020098	-0.009887	-0.035007	-0.075438	-0.029288	0.015445	-0.016664	0.048819	-0.046825	0.016442	0.054916	-0.029577	-0.02745	0.041699	0.015006	0.006949	0.007956	0.03869	0.018302	0.005472	-0.030098	-0.007413	0.010614	0.011826	0.035228	0.055824	-0.021485	0.022559	0.007425	0.005484	0.013198	0.037339	0.004716
146	set6-var4_11	0.863958	0.804848	0.818682	0.795916	0.878136	0.865731	0.8793	0.884539	0.867145	0.181317	0.87966	0.163731	0.871444	0.84308	0.855919	0.75708	0.048824	0.821546	-0.003044	0.794253	0.056429	0.253737	0.08126	0.060527	0.858222	0.890528	0.849474	0.856916	0.801443	0.75078	0.418328	0.371441	0.656528	0.774662	0.794039	0.836665	0.776632	0.831003	0.661692	0.670674	0.499582	0.465981	0.778294	0.484229	0.595196	0.642712	0.870079	0.108661
317	set6-var4_11	0.833233	0.77538	0.810536	0.804618	0.873824	0.869773	0.875558	0.885681	0.85238	0.240952	0.870609	0	0.873816	0.803144	0.849992	0.743285	0.065262	0.806588	0.069956	0.833662	0.019085	0.216529	0.134708	0.083591	0.831302	0.861676	0.844546	0.849325	0.809819	0.775172	0.396817	0.444544	0.655794	0.761789	0.749738	0.839885	0.777003	0.824432	0.70867	0.664181	0.465277	0.570042	0.767245	0.492215	0.65852	0.631401	0.865608	0.146479
147	set7-var1_11	0.601761	0.394852	0.806158	0.834745	0.881461	0.862916	0.82677	0.880066	0.880732	0.707444	0.884871	0.827219	0.876211	0.833321	0.868195	0.855542	0.862156	0.207626	0.806699	0.414506	0.881768	0.831514	0.881769	0.849306	0.467955	0.890307	0.560878	0.653987	0.846007	0.723861	0.511394	0.535393	0.786206	0.809502	0.625155	0.60339	0.561877	0.686049	0.572561	0.711583	0.736921	0.515938	0.802542	0.764783	0.746573	0.818241	0.84933	0.862081
318	set7-var1_11	0.49462	0.328013	0.763143	0.824423	0.874394	0.879017	0.734352	0.884687	0.872295	0.684753	0.871209	0.821379	0.872359	0.819676	0.86597	0.830512	0.838378	0.112021	0.800725	0.421514	0.880361	0.833296	0.865185	0.824138	0.426376	0.870944	0.574222	0.662893	0.838727	0.678951	0.510705	0.579939	0.713853	0.806326	0.596451	0.634829	0.578044	0.650506	0.595547	0.628149	0.706813	0.506763	0.747757	0.599384	0.751674	0.753206	0.849007	0.865085
148	set7-var2_11	0.884803	0.879392	0.494346	0.66116	0.794674	0.635887	0.888869	0.836533	0.619388	0.726656	0.834003	0.82306	0.435204	0.556558	0.325872	0.530464	0.877619	0.878324	0.842561	0.8789	0.885976	0.851035	0.87847	0.855935	0.884797	0.815572	0.879247	0.884284	0.873433	0.87081	0.865446	0.866703	0.878722	0.879507	0.867854	0.879519	0.864726	0.870507	0.865138	0.879692	0.872348	0.855026	0.859204	0.877155	0.865055	0.877914	0.019446	0.558733
319	set7-var2_11	0.871781	0.872532	0.410695	0.58762	0.789654	0.750473	0.885532	0.840982	0.599534	0.694663	0.837867	0.829508	0.418145	0.445443	0.385583	0.475858	0.857624	0.871473	0.82921	0.883612	0.883026	0.843674	0.880532	0.845011	0.858501	0.810542	0.874934	0.875531	0.876779	0.875859	0.85834	0.859729	0.884508	0.8781	0.867952	0.883081	0.870088	0.871297	0.871886	0.871849	0.854892	0.850978	0.859696	0.878229	0.865924	0.875311	-0.002902	0.534936
149	set8_11	0.016489	0.005801	0.797267	0.829145	0.887781	0.874705	0.039236	0.885104	0.877399	0.004454	0.887124	-0.102091	0.874147	0.844263	0.863944	0.85911	0.019908	0.035379	-0.024139	0.037708	-0.000523	0.006935	0.022024	-0.000846	-0.002954	0.896641	0.007815	-0.000154	0.164572	0.041737	0.006885	0.001793	-0.000376	0.041062	-0.002125	0.020979	0.016099	0.02562	-0.006297	0.002716	0.019978	0.001067	0.046275	0.007711	0.062773	0.040838	0.87178	0.1921
320	set8_11	0.001079	0	0.791278	0.805796	0.851273	0.885011	0.057677	0.877247	0.86314	0.009255	0.863926	-0.083162	0.864717	0.815993	0.851991	0.832301	-0.011262	0.043396	-0.127529	-0.016533	0.000617	0.005722	-0.003544	0.003613	0.003075	0.866739	0.002429	-0.003486	0.200715	0.016142	0.007063	0.007952	0.010745	0.054052	0.00668	-0.010402	0.006599	0.010042	0.018211	-0.000958	0.019804	0.003147	0.107725	0.01259	0.086001	0.071419	0.869705	0.174179
150	set9-var1_11	0.216663	0.311747	0.815137	0.820055	0.884685	0.871799	0.519073	0.891207	0.868176	0.031511	0.882226	-0.062917	0.881014	0.856228	0.858432	0.863098	0.00596	0.339143	-0.086394	0.097721	0.001913	1.1e-05	0.009843	-0.006778	0.123813	0.897369	0.271571	0.406419	0.377115	0.06522	0.021284	0.039546	0.042661	0.134928	0.070686	0.053567	0.039321	0.089168	0.024257	0.048115	0.219238	0.030434	0.225851	0.032501	0.254063	0.139925	0.872171	0.874013
321	set9-var1_11	0.182577	0.220698	0.786362	0.822647	0.863412	0.870281	0.487485	0.884415	0.850867	0.050518	0.876155	-0.14152	0.877569	0.842336	0.84156	0.83838	4.4e-05	0.229041	-0.183097	0.106703	-0.004197	0.000671	-0.003837	0.029401	0.135225	0.864112	0.289783	0.357926	0.442053	0.071277	0.014096	0.054385	0.058181	0.120947	0.045114	0.237966	0.042825	0.074673	0.039582	0.03444	0.201147	0.04653	0.288987	0.035377	0.254103	0.181427	0.871219	0.873278
151	set9-var1_12	0.006826	0.018076	0.837304	0.842469	0.88831	0.871426	0.07139	0.887853	0.883769	0.07073	0.889102	-0.075623	0.88565	0.861379	0.879029	0.876305	-0.002331	-0.005983	-0.059197	-0.000476	0.010718	0.004446	0.006773	0.01348	0.002289	0.89523	0.014119	0.030518	0.471047	0.192884	0.0742	0.067037	0.150447	0.298669	0.226277	0.240379	0.097478	0.208181	0.090076	0.161918	0.238251	0.139428	0.318707	0.12708	0.332538	0.248138	0.875804	0.87912
322	set9-var1_12	0.055644	0.013169	0.81817	0.826968	0.875623	0.858947	0.163115	0.882828	0.868871	0.083457	0.88295	-0.077382	0.875576	0.852922	0.867129	0.857928	-0.000865	0.020454	-0.098776	0.011579	0.009917	0.004664	-0.001073	0.038423	0.088686	0.869611	0.039334	0.042174	0.50608	0.234964	0.074855	0.099136	0.154933	0.372656	0.202467	0.252563	0.142453	0.200554	0.095827	0.156633	0.251983	0.151882	0.369222	0.140014	0.400521	0.271911	0.870654	0.874858
154	setB-SA1178_11	0.00252	0.000475	0.844726	0.810966	0.893122	0.863925	0.01639	0.884759	0.891069	0.018022	0.892838	-0.197836	0.881392	0.845684	0.882461	0.862785	-0.001883	-0.001734	-0.062832	0.00194	-0.0035	-0.006474	-0.002788	0.02123	-0.00193	0.895044	0.000943	-0.00326	0.116068	0.001089	-0.010527	-0.007311	0.002144	0.031134	-0.006112	-0.007936	0.028382	-0.001191	-0.020315	-0.008861	-0.003376	0.005558	0.012951	0.00898	0.00693	0.011363	0.875806	0.86765
326	setB-SA1178_11	0.010422	-0.009466	0.81704	0.81939	0.879971	0.867491	0.040834	0.892911	0.877685	-0.025667	0.879573	-0.111633	0.87706	0.828485	0.869664	0.834246	0.00455	-0.021983	-0.169917	-0.005959	-0.007659	-0.001345	0.009453	0.014393	0.012689	0.87178	-0.007326	-0.010821	0.136062	-0.014828	-0.01721	-0.014179	0.005854	-0.054158	-0.009196	0.021767	-0.017515	-0.01107	-0.004468	0.023177	-0.008772	-0.019557	0.12511	0.00424	0.025422	0.01885	0.86618	0.8622
155	setB-SA1179_11	0.004087	0.007816	0.834014	0.808396	0.789795	0.866942	-0.010195	0.880955	0.883699	0.095576	0.893894	-0.05639	0.767999	0.538803	0.706246	0.842062	0.087607	0.024068	-0.056681	0.004303	0.20682	0.049283	0.220346	-0.028533	0.003333	0.854912	0.000779	0.000297	0.000926	0.001028	0.002836	-0.002979	-0.015039	-0.045331	0.009148	-0.001983	0.00608	0.001298	-0.023066	-0.010792	-0.040236	0.001514	0.018128	0.001721	-0.016622	0.003306	0.851942	0.865484
327	setB-SA1179_11	0.000955	0.013359	0.786666	0.813082	0.776354	0.860371	-0.010152	0.892092	0.877096	0.127579	0.881869	0.028659	0.710013	0.543922	0.636332	0.811608	0.08907	-0.0193	0.056696	0.001722	0.193568	0.08065	0.321287	0.065407	-0.000268	0.837183	-0.001747	-0.036732	0.048478	-0.010252	-0.00453	-0.007585	0.008635	0.002669	-0.017706	-0.273211	-0.01779	-0.01234	0.001343	-0.00794	-0.043384	-0.009293	0.02425	-0.005081	-0.014612	0.006474	0.760436	0.85861
156	setB-SA1180_11	0.872956	0.813483	0.842828	0.832474	0.876369	0.867614	0.889284	0.890519	0.889662	0.189435	0.895619	-0.031763	0.822175	0.79674	0.762827	0.876744	0.311179	0.829974	0.067223	0.858317	0.437132	0.182638	0.469669	0.130795	0.888427	0.889786	0.88552	0.889149	0.880434	0.861905	0.856856	0.859361	0.810006	0.601623	0.86879	0.872099	0.8397	0.866695	0.852273	0.864162	0.878908	0.85534	0.875576	0.854888	0.869219	0.873333	0.872407	0.876444
328	setB-SA1180_11	0.873392	0.79027	0.833044	0.827153	0.86365	0.866531	0.861401	0.894104	0.880492	0.230549	0.888512	-0.020207	0.793858	0.761587	0.771926	0.848613	0.317942	0.786985	-0.051637	0.86461	0.410773	0.209787	0.46367	0.16085	0.878001	0.875054	0.87176	0.863689	0.879713	0.862768	0.851411	0.859393	0.87269	0.662684	0.862628	0.870321	0.854901	0.859092	0.860187	0.855682	0.854139	0.854728	0.874346	0.858599	0.872642	0.877384	0.85671	0.868312
157	setB-SAR1139_11	0.877405	0.84689	0.062428	-0.146914	-0.007229	-0.016712	0.883175	-0.003589	-0.002209	0.002746	-0.007112	-0.084235	0.00207	-0.00332	-0.003965	-0.011437	-0.005311	0.858563	-0.075618	0.829325	-0.004717	-0.000263	-0.007451	0.034669	0.854757	-0.010001	0.879921	0.890236	0.874073	0.857137	0.864035	0.851899	0.837997	0.867632	0.863928	0.871962	0.829308	0.857664	0.848041	0.858935	0.873044	0.843753	0.874207	0.862436	0.871753	0.87099	0.006313	-0.009311
329	setB-SAR1139_11	0.864772	0.837114	0.074516	-0.112868	-0.019452	-0.120418	0.87342	0.011399	0.020187	0.014754	0.003734	-0.122787	-0.004428	-0.067196	0.002562	-0.012728	0.008578	0.846864	-0.117845	0.839277	0.00874	-0.006996	0.000688	0.098455	0.848193	0.00236	0.865008	0.856783	0.878985	0.847864	0.845925	0.840724	0.865434	0.832023	0.855881	0.8704	0.843256	0.84816	0.853341	0.847866	0.855522	0.834711	0.87215	0.867574	0.876369	0.876379	-0.254409	0.005776
158	setB-SAR1140_11	0.890789	0.882562	0.253714	-0.102688	-0.002431	-0.002304	0.89602	-0.011422	-0.019266	-0.002439	0.001096	-0.131765	-0.006447	-0.012538	-0.005261	-0.051688	-0.001968	0.883707	-0.069096	0.851458	-3.6e-05	0.005188	-0.004046	-0.003835	0.886781	-0.002288	0.896217	0.898049	0.866965	0.880333	0.887397	0.874415	0.853125	0.866402	0.884629	0.892491	0.879732	0.886643	0.874557	0.890163	0.879511	0.865153	0.882896	0.882458	0.884233	0.882239	0.011859	-0.002909
330	setB-SAR1140_11	0.880334	0.877675	0.218323	-0.126061	-0.00602	0.009099	0.88284	-0.000858	0.019853	0.006278	0.000629	-0.158708	-0.017781	-0.059671	0.006343	-0.033934	-0.005634	0.876852	-0.082404	0.882097	0.003842	-0.01783	-0.009583	0.058974	0.890627	-0.020678	0.884566	0.881027	0.885405	0.877752	0.87888	0.868686	0.774645	0.883223	0.877517	0.888101	0.875829	0.874439	0.878117	0.872316	0.873531	0.865389	0.876362	0.885486	0.8772	0.869344	0.014736	-0.003802
159	setB-SAR1141_11	0.8859	0.868254	0.812031	0.790739	0.731667	0.82511	0.885975	0.865963	0.829436	-0.001277	0.870604	-0.102191	0.551034	0.521271	0.450164	0.751165	-0.006226	0.874259	-0.142859	0.703905	0.003179	-0.002222	-0.006184	-0.001621	0.891549	0.808296	0.893522	0.8944	0.878274	0.872847	0.875908	0.872525	0.687998	0.699687	0.879124	0.880976	0.866582	0.877482	0.869716	0.877579	0.878049	0.864348	0.88201	0.877022	0.881324	0.877798	0.841872	0.79744
331	setB-SAR1141_11	0.879981	0.86359	0.772811	0.757142	0.67577	0.840637	0.874372	0.8748	0.833743	-0.021257	0.872644	-0.061443	0.479584	0.54585	0.381283	0.691833	-0.011536	0.86092	-0.054929	0.886544	0.026554	-0.004216	-0.022125	0.083654	0.887594	0.817091	0.887832	0.879732	0.885126	0.876141	0.874762	0.871246	0.742238	0.670379	0.879498	0.871591	0.87339	0.875307	0.873667	0.866785	0.866739	0.864999	0.87875	0.878841	0.8826	0.871606	0.852123	0.795691
160	setC-MW0345_11	-0.001313	0.001294	0.84231	0.846352	0.889039	0.85268	-0.0086	0.884691	0.887142	0.854609	0.890797	0.868056	0.886547	0.856772	0.886312	0.879691	0.885597	-0.00743	0.872697	-0.018631	0.890355	0.858143	0.89103	0.872021	-0.01062	0.893757	-0.006559	-0.006642	0.875568	0.875655	0.87888	0.867522	0.880662	0.882102	0.883909	0.871272	0.875916	0.876485	0.871914	0.882166	0.872706	0.856246	0.87843	0.877737	0.878576	0.877793	0.878998	0.875874
332	setC-MW0345_11	0.001393	0.013077	0.829632	0.840972	0.877425	0.871456	0.025326	0.888934	0.881388	0.861293	0.884798	0.861391	0.889383	0.85091	0.882642	0.854401	0.871451	0.032302	0.867985	-0.020062	0.889285	0.852703	0.843845	0.86076	0.019024	0.873333	-0.01146	0.029899	0.874736	0.876353	0.873398	0.866105	0.877602	0.88024	0.876417	0.887241	0.874646	0.876742	0.878665	0.875203	0.864234	0.856171	0.870506	0.876028	0.87924	0.877087	0.876845	0.876016
161	set-SAR0424_11	0.868713	0.829465	0.004215	-0.077637	-0.002662	-0.018794	0.87623	0.008793	0.004975	0.759053	0.003282	0.779884	-0.017767	-0.015853	-0.016724	-0.047067	0.853921	0.837737	0.781629	0.801977	0.854658	0.828966	0.858641	0.823991	0.861769	-0.011281	0.885391	0.887368	0.012767	-0.004975	-0.010308	-0.002389	0.041362	-0.006072	-0.002851	0.013686	-0.004299	-0.000782	-0.030366	-0.01044	-0.005887	-0.004872	-0.013481	-0.006143	0.002318	-0.015811	-0.101914	0.003209
333	set-SAR0424_11	0.869802	0.824963	0.047474	-0.065787	0.01506	-0.029688	0.874664	-0.007959	0.022535	0.817924	0.002851	0.794908	0.006917	-0.038121	0.011786	-0.049409	0.861867	0.814961	0.761384	0.849238	0.878138	0.830731	0.864877	0.825553	0.861951	-0.022426	0.879774	0.872397	0.02186	-0.004138	0.013975	0.008354	0.010235	-0.001466	0.023718	0.01793	-0.000354	-0.008786	0.014071	0.00854	0.072097	-0.007727	0.011036	0.012525	0.008632	-0.010407	-0.000246	0.017583
162	set-SAR0425_11	0.780966	0.848761	0.143429	-0.014901	0.000443	0.003959	0.880161	-0.002459	0.006686	0.789934	0.006262	0.795118	-0.000747	-0.001111	0.000542	-0.016134	0.859332	0.84373	0.796205	0.775692	0.872664	0.831127	0.864699	0.820487	0.886022	-8.5e-05	0.839506	0.892125	0.832488	0.837327	0.769603	0.573136	0.758527	0.823266	0.851125	0.859766	0.814516	0.842987	0.832741	0.808991	0.764143	0.759153	0.825468	0.786762	0.792481	0.646922	-0.000129	-0.002174
334	set-SAR0425_11	0.8056	0.858845	0.206143	-0.071868	-0.007046	0.018553	0.880988	0.00393	0.022576	0.824305	-0.002397	0.827109	0.00892	0	0.002834	0.001244	0.851152	0.841535	0.770358	0.861975	0.880967	0.813411	0.869981	0.827	0.88098	0.00762	0.843927	0.874898	0.843757	0.848148	0.793673	0.585676	0.847813	0.860328	0.852104	0.862588	0.8369	0.853224	0.837484	0.827403	0.78841	0.767357	0.837777	0.805581	0.825982	0.720139	-0.003594	-0.020188
163	set-SAR0425_12	0.884772	0.868524	0.581904	0.6681	0.601205	0.637438	0.862286	0.741537	0.131389	0.850708	0.752928	0.864417	0.65396	0.541343	0.251123	0.265465	0.889853	0.882268	0.868746	0.787911	0.880958	0.86712	0.591227	0.868304	0.894509	0.58856	0.892005	0.89257	0.8779	0.877821	0.88244	0.870053	0.768129	0.881588	0.881218	0.859569	0.874967	0.879922	0.877687	0.889137	0.87837	0.868204	0.874725	0.880323	0.870449	0.866355	0.679721	0.49773
335	set-SAR0425_12	0.884024	0.882579	0.587322	0.713926	0.702167	0.768494	0.8387	0.731017	0.162782	0.85361	0.796825	0.860746	0.654887	0.621282	0.252216	0.330385	0.874652	0.885894	0.861159	0.78182	0.703382	0.861506	0.847308	0.866172	0.885946	0.676102	0.890298	0.881605	0.879974	0.876679	0.877788	0.869173	0.883236	0.874493	0.877514	0.88734	0.879203	0.878099	0.878264	0.861268	0.866006	0.86574	0.867386	0.784616	0.872803	0.864711	0.777697	0.608296
124	splA_11	-0.005017	0.001654	0.816149	0.715836	0.873983	0.861574	0.006255	0.8562	0.841281	0.001692	0.87194	-0.109419	0.823639	0.763873	0.838592	0.821789	-3.1e-05	-0.000673	-0.108703	0.009637	0.000484	-0.027146	0.002727	0.011787	0.059413	0.861813	-0.000782	-0.001572	0.006918	0.008025	-0.007112	0.002906	0.001365	-0.001995	-0.00037	0.001907	0.001913	0.000576	0.002757	0.008084	-0.001733	0.003755	-0.006961	0.003886	-0.000969	0.007051	0.756769	0.859636
294	splA_11	-3.8e-05	0.00059	0.792398	0.76462	0.867981	0.857503	-0.018348	0.855844	0.849258	-0.016305	0.878082	-0.115652	0.776205	0.748357	0.84292	0.815169	0.002421	0.014752	-0.020445	-0.003152	0.001857	-0.019805	-0.003608	0.009349	-0.002617	0.861544	0.003931	-0.000973	-0.011571	-0.018098	-0.016546	-0.025378	-0.014996	0.011869	-0.019941	-0.005548	-0.020894	-0.034254	0.016445	-0.03264	-0.052706	-0.007582	-0.012552	-0.007023	-0.001622	-0.006944	0.739933	0.868515
125	splB_11	-0.004922	-0.002833	-0.003562	0.779711	0.887962	0.005838	-0.000141	0.87341	0.855338	-0.006624	0.873018	-0.079015	0.856582	0.836421	0.84756	0.8331	0.00047	-0.005733	-0.085733	-0.004076	0.00032	-0.005156	0.005813	0.007044	0.002625	0.886979	0.001191	-0.001865	-0.000623	0.00119	0.003456	0.001094	-0.00079	-0.007387	-8.5e-05	1.2e-05	-0.013301	0.003824	-0.01394	-0.005003	-0.00422	-0.001956	0.003787	0.007165	0.003414	-0.007135	0.880124	0.852945
295	splB_11	-2e-05	-0.024189	-0.012587	0.811276	0.88847	-0.01982	0.017364	0.867408	0.851556	-0.008866	0.872762	-0.076854	0.862172	0.82195	0.841961	0.809022	0.003706	-0.026454	-0.086512	-0.005031	0.002396	0.029816	0.001012	-0.049503	0.006905	0.883787	-0.003408	-0.003389	-0.017723	-0.011149	-0.007221	-0.005201	-0.019872	0.009412	-0.006981	-0.009009	0.015366	0.008811	-0.000657	0.017488	0.053545	-0.006177	-0.023324	0.006046	-0.004929	-0.00203	0.879119	0.855933
64	tetK-12,3	0.000879	-0.002528	0.817061	-0.209683	0.003414	-0.006669	0.006317	-0.000674	0.007645	0.010674	0.020801	-0.248456	-0.004259	-0.050899	-0.006994	-0.021164	-0.001486	0.000699	-0.212469	0.00142	0.032052	0.002095	-7e-05	0.004949	-0.002023	0.89469	0.891079	0.00369	-0.041429	0.857287	-0.002824	0.000858	0.815028	0.001241	-0.002268	0.003456	0.002601	0.858222	0.005112	-0.001914	0.858609	-0.006888	0.863208	0.002698	0.010885	0.004374	0.002799	0.000559
231	tetK-12,3	-0.006113	0.000258	0.820924	-0.169652	0.008567	-0.016231	0.021123	0.018524	0.028655	0.004406	0.024458	-0.125185	0.022044	-0.010248	0.020249	0.093869	0.018081	0.042639	-0.143101	-0.002898	0.025765	-0.027336	0.013279	0.030202	0.00345	0.888917	0.893237	1.6e-05	0.010544	0.860802	0.029135	-0.013164	0.840817	0.001686	-0.002723	-0.004121	-0.014121	0.865231	0.01562	-0.023848	0.861617	0.002628	0.861415	0.010158	-0.004752	-0.009109	-0.005709	-0.017257
65	tetK-12,4	-0.002284	0.005346	0.752771	-0.389001	-0.002915	-0.004348	-0.006577	0.012255	-0.002219	0.011835	-0.002498	-0.1846	-0.000374	-0.10293	0.00422	0.035161	-0.0011	0.000585	-0.174947	-0.00228	-0.00497	0.020037	-0.002	-0.000532	-0.003139	0.891589	0.89042	-0.004367	0.018423	0.80761	-0.001913	0.000904	0.74952	0.002334	-0.005544	0.007037	0.003706	0.824177	-0.00484	0.004859	0.788978	0.009663	0.839025	-0.002756	-0.000234	0.00999	-0.005141	0.003134
232	tetK-12,4	-0.001009	-0.018048	0.785544	-0.38088	-0.003692	-0.008018	0.000299	0.000253	-0.017584	0.018522	-0.00165	-0.143401	-0.010595	-0.056903	-0.007816	0.065433	0.01387	0.014626	-0.151439	0.001058	-0.00176	-0.025897	0.018007	-0.054871	-0.001975	0.893477	0.893215	-0.002765	0.030061	0.8146	0.009986	0.003441	0.775424	0.006958	-0.024477	-0.016818	-0.011507	0.830467	0.005872	-0.013903	0.808803	-0.006647	0.836795	-0.004561	0.005065	0.00754	0.001308	-0.000528
66	tetM-11,3	-0.003152	0.008474	-0.010772	-0.414553	-0.000655	-0.002141	-0.002814	-0.004386	0.002978	0.014104	-0.001436	-0.194065	0.00639	-0.032082	-0.002217	-0.008223	-0.000377	-0.00343	-0.23236	-0.002015	-0.000773	0.00062	-0.00082	0.015196	-0.002616	0.003468	0.000302	-0.002694	0.86382	0.71611	0.733437	0.739924	0.69209	0.771152	0.77468	0.741607	0.727566	0.725681	0.675404	0.734871	0.832706	0.716361	0.842851	0.784555	0.848866	0.839509	0.001556	-0.003176
233	tetM-11,3	-0.004558	-0.023313	-0.004794	-0.177015	0.002737	-0.003767	-0.004502	-0.001935	-0.011927	0.02178	-0.004396	-0.11858	-0.011739	-0.066135	0.007439	-0.017972	0.000189	0.006459	-0.166662	-0.003442	-0.002134	0.026299	-0.003503	0.032423	-0.003489	-0.02629	-0.007171	-0.002839	0.869225	0.709039	0.746222	0.75365	0.724612	0.781091	0.783564	0.780924	0.6783	0.72136	0.689679	0.753597	0.83977	0.741181	0.840841	0.769501	0.84711	0.84571	-0.004257	0.003383
71	tst-1-16,2	0.001543	-0.00177	0.00045	-0.178925	0.000313	-0.000915	0.873297	0.87196	-0.001855	-0.005926	-0.001348	-0.072624	-0.004832	-0.041043	-0.00216	0.053858	0.838754	0.804193	-0.051243	0.77807	0.013369	0.015832	0.021428	-0.001715	-0.002942	-0.001133	0.001333	0.869483	0.021801	0.045235	0.05274	0.009994	0.050867	0.086757	0.015738	0.016707	0.09938	0.085658	0.005994	0.069379	0.004062	-0.003217	0.041829	0.035863	0.004013	0.019047	0.002972	0.002733
238	tst-1-16,2	-0.002293	-0.030323	-0.009558	-0.163121	-0.013666	-0.00319	0.87003	0.850117	-0.009717	0.015057	-0.000216	-0.11472	0.001529	-0.017714	-0.001545	-0.03199	0.837012	0.790518	-0.046629	0.794479	0.019717	0.006236	0.031306	0.029006	-0.003992	0.002087	0.008042	0.865552	0.015727	0.052812	0.072402	0.023917	0.055972	0.096298	0.013856	0.047586	0.08123	0.092993	0.038126	0.086914	0.023244	0.002046	0.041101	0.033378	-0.002201	0.055221	-0.002393	-0.004265
69	vanB_11	0.000808	-0.008509	0.00968	-0.312559	-3.4e-05	-0.002628	0.002559	-0.001034	-0.016884	-0.03343	-0.000303	-0.123739	0.002853	-0.04326	0.002068	0.020179	-0.002242	0.003914	-0.087657	-0.00302	-0.005335	-7.6e-05	0.000848	0.004601	-0.001593	-0.003429	-0.001814	0.000572	0.001895	-0.004809	-0.001071	-0.003206	-0.005095	-0.001072	-0.002673	-0.001437	-0.003439	-0.000526	-0.010184	-0.00154	-0.005044	0.002873	-0.001935	-0.000378	-0.003012	-0.001175	-0.002496	0.001452
236	vanB_11	-4.7e-05	0.000165	0.007145	-0.167825	0.011572	-0.009168	-0.0005	-0.001504	-0.003375	-0.004077	-0.001732	-0.062646	-0.00116	-0.015941	0.015315	0.069037	-0.001423	-0.050906	-0.054072	-0.002172	-0.001498	0.009468	-0.005532	0.001622	-0.001242	0.000377	0.001909	-1.3e-05	-0.010623	-0.015911	-0.004608	0.000483	0.005084	0.008239	-0.002567	-0.011531	-0.013633	-0.01155	-0.000306	-0.009934	-0.030563	-0.001182	0	0.003825	0.000843	-0.002498	0.012066	-0.009676
[truncated: 16 more columns]
